# Supplementary material for: Genome analysis of a coral-associated bacterial consortium highlights complementary hydrocarbon degradation ability and other beneficial mechanisms for the host
Source: Sci Rep. 2023 Jul 28;13:12273. doi: 10.1038/s41598-023-38512-z (PMC10382565; doi:10.1038/s41598-023-38512-z)
Supplement: Supplementary file 3 — Supplementary Table S1. [file 41598_2023_38512_MOESM3_ESM.xlsx]

## Sheet: Planilha1
Genome	Marker genes to MLSA	Reference
LC_1	16S, 23S, AtpA, gyrB, rpoD, secA	de la Haba et al (2012)
LC_2	recA, gapA and ftsZ	Beurmann et al. (2017a, b)
LC_3	16S rRNA, gyrB and rpoD	Sánchez et al. (2014)
LC_4	gyrA, gyrB, infB, recN, rpoA, and topA	Fang et al. (2019)
LC_5	gpd, dnaK, trpE, csdB, leuA, and acnA	Ashford et al. (2020)
LC_6	16S, 23S, AtpA, gyrB, rpoD, secA	de la Haba et al (2012)
Reference
de la Haba, R. R., Márquez, M. C., Papke, R. T., & Ventosa, A. (2012). Multilocus sequence analysis of the family Halomonadaceae. International journal of systematic and evolutionary microbiology, 62(Pt_3), 520-538.
Beurmann, S., Ushijima, B., Svoboda, C. M., Videau, P., Smith, A. M., Donachie, S. P., ... & Callahan, S. M. (2017a). Pseudoalteromonas piratica sp. nov., a budding, prosthecate bacterium from diseased Montipora capitata, and emended description of the genus Pseudoalteromonas. International journal of systematic and evolutionary microbiology, 67(8), 2683-2688.
Beurmann, S., Ushijima, B., Videau, P., Svoboda, C. M., Smith, A. M., Rivers, O. S., ... & Callahan, S. M. (2017b). Pseudoalteromonas piratica strain OCN003 is a coral pathogen that causes a switch from chronic to acute Montipora white syndrome in Montipora capitata. PLoS One, 12(11), e0188319.
Sánchez, D., Mulet, M., Rodríguez, A. C., David, Z., Lalucat, J., & García-Valdés, E. (2014). Pseudomonas aestusnigri sp. nov., isolated from crude oil-contaminated intertidal sand samples after the Prestige oil spill. Systematic and applied microbiology, 37(2), 89-94.
Fang, Y., Wang, Y., Liu, Z., Dai, H., Cai, H., Li, Z., ... & Wang, D. (2019). Multilocus sequence analysis, a rapid and accurate tool for taxonomic classification, evolutionary relationship determination, and population biology studies of the genus Shewanella. Applied and Environmental Microbiology, 85(11), e03126-18.
Ashford, R. T., Muchowski, J., Koylass, M., Scholz, H. C., & Whatmore, A. M. (2020). Application of whole genome sequencing and pan-family multi-locus sequence analysis to characterize relationships within the family Brucellaceae. Frontiers in Microbiology, 11, 1329.
