# Supplementary material for: Genome analysis of a coral-associated bacterial consortium highlights complementary hydrocarbon degradation ability and other beneficial mechanisms for the host
Source: Sci Rep. 2023 Jul 28;13:12273. doi: 10.1038/s41598-023-38512-z (PMC10382565; doi:10.1038/s41598-023-38512-z)
Supplement: Supplementary file 4 — Supplementary Table S2. [file 41598_2023_38512_MOESM4_ESM.xlsx]

## Sheet: LC_1-SG
Symbiotic genes - LC_1
Symbiotic island	Query ID	Subject ID	%ID	Alignment	Mismatches	Gap openning	Q. start	Q. end	S. start	S. end	E-value	bit score
SI 1	IBLCGCJF_00085	gi|15076232|emb|CAC47785.1| Probable 3-isopropylmalate dehydratase	0.66	467	151	5	4	470	5	466	0.0	622
	IBLCGCJF_00086	gi|15074499|emb|CAC46145.1| Transcription regulator LysR family	0.27	266	178	15	1	260	7	263	4e-21	88.2
SI 2	IBLCGCJF_01552	gi|15074447|emb|CAC46093.1| Putative outer membrane secretion	0.27	170	117	7	40	203	17	185	2e-08	50.4
	IBLCGCJF_01557	gi|150027883|gb|ABR60000.1| type I secretion outer membrane	0.26	226	156	9	5	226	202	422	1e-09	56.6
	IBLCGCJF_01558	gi|151562646|gb|ABS16143.1| type I secretion system ATPase	0.25	569	399	24	171	729	29	583	1e-53	192
	IBLCGCJF_01559	gi|151562645|gb|ABS16142.1| type I secretion membrane fusion	0.26	436	309	13	48	471	36	470	4e-44	158
	IBLCGCJF_01560	gi|15141237|emb|CAC49750.1| putative two-component response	0.32	175	103	15	30	199	44	208	6e-16	70.1
SI3	IBLCGCJF_01675	gi|27349141|dbj|BAC46156.1| bll0891 [Bradyrhizobium diazoefficiens	0.34	432	280	5	494	922	112	541	5e-64	223
	IBLCGCJF_01681	gi|27349884|dbj|BAC46897.1| nodM [Bradyrhizobium diazoefficiens	0.48	621	305	17	1	617	1	608	0.0	530
	IBLCGCJF_01685	gi|86282948|gb|ABC92011.1| UDP-glucuronic acid epimerase protein	0.28	341	215	29	18	341	3	331	7e-32	119
	IBLCGCJF_01689	gi|86283085|gb|ABC92148.1| exopolysaccharide production protein	0.41	196	98	17	3	181	36	231	1e-39	132
	IBLCGCJF_01690	gi|33572678|emb|CAE42601.1| putative transferase [Bordetella	0.33	154	92	10	217	366	204	351	2e-17	80.1
	IBLCGCJF_01691	gi|8472177|sp|Q9R9N2.1|LPSB_RHIME RecName: Full=Lipopolysaccharide	0.26	181	114	19	209	376	166	340	2e-11	61.2
	IBLCGCJF_01696	gi|150031617|gb|ABR63733.1| polysaccharide biosynthesis protein	0.24	275	186	23	4	267	71	333	1e-10	59.7
	IBLCGCJF_01697	gi|182635451|gb|ACB96225.1| capsular exopolysaccharide family	0.25	354	219	45	401	728	402	736	5e-23	101
	IBLCGCJF_01699	gi|150026940|gb|ABR59057.1| polysaccharide export protein	0.25	311	203	29	98	382	88	395	2e-21	91.7
SI4	IBLCGCJF_01728	gi|150027883|gb|ABR60000.1| type I secretion outer membrane	0.22	366	262	20	110	464	66	422	9e-10	57.0
	IBLCGCJF_01729	gi|151562646|gb|ABS16143.1| type I secretion system ATPase	0.3	562	363	28	162	712	46	590	7e-66	225
	IBLCGCJF_01730	gi|15140777|emb|CAC49291.1| putative membrane-fusion protein WgdB	0.28	421	279	20	30	438	60	472	5e-39	143
	IBLCGCJF_01735	gi|27349572|dbj|BAC46586.1| beta-1,2-glucan export ATP-binding	0.36	151	81	15	28	168	362	507	9e-17	74.7
	IBLCGCJF_01736	gi|27355856|dbj|BAC52838.1| UDP-hexose transferase [Bradyrhizobium	0.35	103	59	7	1	99	7	106	3e-09	52.8
	IBLCGCJF_01740	gi|27349141|dbj|BAC46156.1| bll0891 [Bradyrhizobium diazoefficiens	0.3	175	105	17	296	459	116	284	2e-12	66.2
	IBLCGCJF_01744	gi|86281029|gb|ABC90092.1| two-component sensor histidine kinase	0.32	463	287	25	8	448	5	464	1e-64	212
	IBLCGCJF_01745	gi|150027369|gb|ABR59486.1| two component transcriptional	0.55	216	96		1	216	1	216	2e-83	244
SI5	IBLCGCJF_02245	gi|27349141|dbj|BAC46156.1| bll0891 [Bradyrhizobium diazoefficiens	0.31	171	108	9	203	368	117	283	5e-12	63.5
	IBLCGCJF_02248	gi|27349141|dbj|BAC46156.1| bll0891 [Bradyrhizobium diazoefficiens	0.29	434	296	12	335	757	109	541	4e-47	173
SI6	IBLCGCJF_02285	gi|119373770|gb|ABL69363.1| ABC transporter related protein	0.34	225	134	13	29	248	23	239	5e-33	119
	IBLCGCJF_02290	gi|27349572|dbj|BAC46586.1| beta-1,2-glucan export ATP-binding	0.35	404	257	3	184	586	173	574	9e-66	222
	IBLCGCJF_02292	gi|86282680|gb|ABC91743.1| probable transcriptional regulator	0.25	299	204	18	6	296	6	294	4e-27	104
SI7	IBLCGCJF_02639	gi|15073888|emb|CAC45529.1| Transcription regulator LysR family	0.31	300	197	10	12	307	9	302	3e-38	134
	IBLCGCJF_02643	gi|150031427|gb|ABR63543.1| TRAP dicarboxylate transporter, DctM	0.28	442	280	36	11	437	4	424	1e-32	125
	IBLCGCJF_02647	gi|150027824|gb|ABR59941.1| nitrogen metabolism transcriptional	0.45	261	137	4	132	389	115	374	8e-70	227
SI8	IBLCGCJF_02680	gi|86281675|gb|ABC90738.1| nitrogen regulation (two-component	0.25	259	158	34	6	242	5	251	2e-07	48.9
	IBLCGCJF_02682	gi|15073945|emb|CAC45586.1| Response regulators consisting of a	0.34	118	74	3	591	708	2	116	3e-15	72.4
	IBLCGCJF_02683	gi|27353039|dbj|BAC50040.1| two-component response regulator	0.35	87	54	2	3	89	5	89	7e-10	49.7
	IBLCGCJF_02684	gi|27349141|dbj|BAC46156.1| bll0891 [Bradyrhizobium diazoefficiens	0.34	156	95	7	392	544	133	284	3e-16	78.6
SI9	IBLCGCJF_02797	gi|15140815|emb|CAC49329.1| ABC transporter, periplasmic	0.29	331	213	22	13	338	7	320	4e-29	111
	IBLCGCJF_02799	gi|150031427|gb|ABR63543.1| TRAP dicarboxylate transporter, DctM	0.37	426	262	6	2	424	3	425	5e-77	243
	IBLCGCJF_02801	gi|15074499|emb|CAC46145.1| Transcription regulator LysR family	0.26	257	138	50	17	248	22	253	3e-13	65.9
	IBLCGCJF_02803	gi|15140815|emb|CAC49329.1| ABC transporter, periplasmic	0.33	263	175	1	53	315	47	308	2e-49	164
	IBLCGCJF_02805	gi|15140813|emb|CAC49327.1| ABC transporter, permease	0.4	418	244	4	3	417	4	420	2e-88	272
SI10	IBLCGCJF_02949	gi|86282680|gb|ABC91743.1| probable transcriptional regulator	0.44	77	43		1	77	3	79	1e-13	66.6
	IBLCGCJF_02952	gi|27350284|dbj|BAC47295.1| transporter of Nod factors	0.29	224	152	7	11	231	8	227	4e-25	97.4
	IBLCGCJF_02953	gi|27350284|dbj|BAC47295.1| transporter of Nod factors	0.3	236	149	14	1	235	3	225	6e-28	105
	IBLCGCJF_02960	gi|86281671|gb|ABC90734.1| nitrogen regulation (two-component	0.39	324	151	45	343	626	154	472	6e-64	215
	IBLCGCJF_02962	gi|15073395|emb|CAC41903.1| Bifunctional: proline dehydrogenase and	0.29	407	255	30	72	464	634	1024	1e-31	126
	IBLCGCJF_02963	gi|254996534|dbj|BAH87135.1| putative alcohol dehydrogenase class	0.37	367	220	11	12	371	9	371	1e-66	212
	IBLCGCJF_02965	gi|182634937|gb|ACB95711.1| short-chain dehydrogenase/reductase SDR	0.34	258	129	40	8	257	6	231	4e-31	112
	IBLCGCJF_02973	gi|150032701|gb|ABR64816.1| transcriptional regulator, LysR family	0.33	297	187	10	1	293	26	316	8e-42	144
	IBLCGCJF_02985	gi|15140815|emb|CAC49329.1| ABC transporter, periplasmic	0.4	71	39	3	157	225	157	226	3e-10	57.4
	IBLCGCJF_02986	gi|15140813|emb|CAC49327.1| ABC transporter, permease	0.27	426	282	27	18	438	14	417	3e-22	95.1
	IBLCGCJF_02989	gi|1730542|sp|P50205.1|PHBB_RHIME RecName: Full=Acetoacetyl-CoA	0.38	247	139	14	10	251	3	240	3e-39	133
	IBLCGCJF_02995	gi|150031427|gb|ABR63543.1| TRAP dicarboxylate transporter, DctM	0.3	434	282	21	3	428	1	421	1e-47	166
	IBLCGCJF_03000	gi|15073395|emb|CAC41903.1| Bifunctional: proline dehydrogenase and	0.28	453	288	35	18	455	587	1019	3e-24	103
	IBLCGCJF_03001	gi|150031427|gb|ABR63543.1| TRAP dicarboxylate transporter, DctM	0.28	427	277	28	11	424	7	418	1e-30	119
	IBLCGCJF_03003	gi|15140815|emb|CAC49329.1| ABC transporter, periplasmic	0.24	261	178	18	3	255	6	256	2e-12	64.3
SI11	IBLCGCJF_03010	gi|27349577|dbj|BAC46591.1| aspartate ammonium lyase	0.24	308	207	25	98	390	135	432	4e-08	52.0
	IBLCGCJF_03012	gi|15140815|emb|CAC49329.1| ABC transporter, periplasmic	0.3	314	206	11	18	327	7	313	2e-36	131
	IBLCGCJF_03013	gi|150031428|gb|ABR63544.1| Tripartite ATP-independent periplasmic	0.3	134	90	3	6	139	32	162	5e-10	52.0
	IBLCGCJF_03014	gi|15140813|emb|CAC49327.1| ABC transporter, permease	0.35	421	264	8	1	416	5	422	1e-65	213
SI12	IBLCGCJF_03743	gi|1174717|sp|P43221.1|TLPA_BRADU RecName: Full=Thiol:disulfide	0.41	141	79	4	39	175	70	210	6e-37	124
	IBLCGCJF_03751	gi|86281050|gb|ABC90113.1| electrotransfer ubiquinone	0.52	556	249	16	5	554	9	554	e-180	516
	IBLCGCJF_03752	gi|27349141|dbj|BAC46156.1| bll0891 [Bradyrhizobium diazoefficiens	0.35	178	105	9	317	494	118	286	5e-29	117
SI13	IBLCGCJF_03933	gi|150031427|gb|ABR63543.1| TRAP dicarboxylate transporter, DctM	0.36	429	264	8	5	429	3	427	9e-68	218
	IBLCGCJF_03935	gi|15140815|emb|CAC49329.1| ABC transporter, periplasmic	0.26	334	213	34	1	316	1	318	1e-25	101
	IBLCGCJF_03936	gi|14523184|gb|AAK64776.1| Transcriptional regulator, GntR family	0.45	206	111	1	26	231	37	241	5e-49	158
	IBLCGCJF_03942	gi|27349141|dbj|BAC46156.1| bll0891 [Bradyrhizobium diazoefficiens	0.31	192	124	7	373	562	97	283	2e-17	82.4
	IBLCGCJF_03944	gi|86280264|gb|ABC89327.1| phosphate regulon, two-component sensor	0.32	272	168	15	807	1074	107	367	5e-28	114
SI14	IBLCGCJF_03987	gi|399467|sp|Q02731.1|EXOY_RHIME RecName: Full=Exopolysaccharide	0.33	218	120	25	258	461	20	226	3e-30	114
	IBLCGCJF_03988	gi|8472174|sp|Q9R9N1.1|LPSE_RHIME RecName: Full=Lipopolysaccharide	0.35	140	85	6	180	318	165	299	2e-14	70.1

## Sheet: LC_2-SG
Symbiotic genes - LC_2
Symbiotic island	Query ID	Subject ID	%ID	Alignment	Mismatches	Gap openning	Q. start	Q. end	S. start	S. end	E-value	bit score
SI1	KKEEAAEE_04277	gi|15140741|emb|CAC49255.1| putative glycosyltransferase protein	0.33	207	125	13	3	200	4	206	6e-26	100
	KKEEAAEE_04278	gi|86283085|gb|ABC92148.1| exopolysaccharide production protein	0.37	205	95	33	144	327	35	227	7e-31	113
	KKEEAAEE_04281	gi|15140741|emb|CAC49255.1| putative glycosyltransferase protein	0.34	122	73	7	26	147	6	120	1e-10	58.5
SI2	KKEEAAEE_07259	gi|86282680|gb|ABC91743.1| probable transcriptional regulator	0.27	303	199	21	2	296	6	295	1e-31	116

## Sheet: LC_3-SG
Symbiotic genes - LC_3
Symbiotic island	Query ID	Subject ID	%ID	Alignment	Mismatches	Gap openning	Q. start	Q. end	S. start	S. end	E-value	bit score
SI1	GCODKOAM_02806	gi|15140612|emb|CAC49127.1| putative sulfate adenylyltransferase	0.69	299	90		338	636	1	299	e-156	449
	GCODKOAM_02807	gi|15140613|emb|CAC49128.1| sulfate adenylyltransferase	0.57	635	266	2	1	635	1	633	0.0	765
	GCODKOAM_02813	gi|86284675|gb|ABC93734.1| putative oxidoreductase protein,	0.27	256	172	14	3	258	40	281	1e-24	96.7
SI2	GCODKOAM_03057	gi|150031033|gb|ABR63149.1| two component transcriptional	0.51	58	28		326	383	154	211	6e-12	61.2
	GCODKOAM_03062	gi|52210011|emb|CAH35984.1| putative two component system, response	0.24	133	95	6	63	195	6	132	8e-07	45.4
	GCODKOAM_03064	gi|120204|sp|P29286.1|FIXK_BRADU RecName: Full=Nitrogen fixation	0.26	201	132	16	41	234	45	236	6e-07	45.4
	GCODKOAM_03067	gi|1730542|sp|P50205.1|PHBB_RHIME RecName: Full=Acetoacetyl-CoA	0.29	237	156	10	1	228	1	236	6e-21	84.7
	GCODKOAM_03071	gi|86281681|gb|ABC90744.1| uroporphyrin-III C-methyltransferase	0.36	75	47	1	2	75	384	458	5e-09	48.1
	GCODKOAM_03092	gi|150027883|gb|ABR60000.1| type I secretion outer membrane	0.25	420	264	48	80	479	37	428	6e-16	76.6
	GCODKOAM_03094	gi|27350284|dbj|BAC47295.1| transporter of Nod factors	0.34	229	140	9	273	246	5	238	2e-32	124
SI3	GCODKOAM_04319	gi|15140743|emb|CAC49257.1| ABC transporter, ATP-binding and	0.29	567	351	50	23	567	26	564	2e-52	185
	GCODKOAM_04320	gi|122089296|emb|CAL12143.1| putative short chain dehydrogenease	0.33	183	99	22	259	420	10	191	8e-18	79.7
SI4	GCODKOAM_04377	gi|128479|sp|P28266.1|NODL_RHIME RecName: Full=Nodulation protein L	0.27	160	88	28	73	216	34	181	1e-09	52.8
	GCODKOAM_04383	gi|150031402|gb|ABR63518.1| glucose-1-phosphate	0.62	283	104	1	1	282	10	292	e-128	363
	GCODKOAM_04384	gi|150031404|gb|ABR63520.1| dTDP-glucose 4,6-dehydratase	0.54	346	148	9	1	344	1	339	e-136	388
	GCODKOAM_04385	gi|15140741|emb|CAC49255.1| putative glycosyltransferase protein	0.31	227	141	15	11	233	5	220	3e-26	103
	GCODKOAM_04386	gi|15140741|emb|CAC49255.1| putative glycosyltransferase protein	0.25	223	153	14	2	217	1	216	2e-20	86.7
	GCODKOAM_04387	gi|27350288|dbj|BAC47299.1| NolO protein [Bradyrhizobium	0.35	456	262	34	133	577	1	433	4e-75	245
	GCODKOAM_04389	gi|15140613|emb|CAC49128.1| sulfate adenylyltransferase	0.63	174	64		2	175	437	610	1e-75	236
SI5	GCODKOAM_00240	gi|60494831|emb|CAH09638.1| putative transmembrane Acr-type transport	0.29	132	85	8	1	132	894	1017	5e-17	73.6
	GCODKOAM_00245	gi|14523654|gb|AAK65207.1| HmrR [Sinorhizobium meliloti 1021]	0.36	120	76		14	133	1	120	1e-21	80.9
SI6	GCODKOAM_00631	gi|52210812|emb|CAH36798.1| capsular polysaccharide biosynthesis	0.3	326	185	43	24	328	1812	2115	1e-22	95.9
	GCODKOAM_00632	gi|150030752|gb|ABR62868.1| short-chain dehydrogenase/reductase SDR	0.39	172	102	2	16	187	3	172	8e-32	116
	GCODKOAM_00633	gi|15074499|emb|CAC46145.1| Transcription regulator LysR family	0.28	247	163	14	6	243	10	251	1e-23	94.7
SI7	GCODKOAM_01372	gi|14523778|gb|AAK65321.1| FixQ1 nitrogen fixation protein	0.63	44	16		1	44	7	50	2e-15	59.3
	GCODKOAM_00838	gi|86281681|gb|ABC90744.1| uroporphyrin-III C-methyltransferase	0.36	75	47	1	2	75	384	458	5e-09	48.1
	GCODKOAM_00842	gi|1730542|sp|P50205.1|PHBB_RHIME RecName: Full=Acetoacetyl-CoA	0.29	237	156	10	1	228	1	236	6e-21	84.7
	GCODKOAM_00845	gi|120204|sp|P29286.1|FIXK_BRADU RecName: Full=Nitrogen fixation	0.26	201	132	16	41	234	45	236	6e-07	45.4
	GCODKOAM_00847	gi|52210011|emb|CAH35984.1| putative two component system, response	0.24	133	95	6	63	195	6	132	8e-07	45.4
	GCODKOAM_00851	gi|150031033|gb|ABR63149.1| two component transcriptional	0.51	58	28		595	652	154	211	1e-11	61.6

## Sheet: LC_4-SG
Symbiotic genes - LC_4
Symbiotic island	Query ID	Subject ID	%ID	Alignment	Mismatches	Gap openning	Q. start	Q. end	S. start	S. end	E-value	bit score
SI1	FFADEALK_01749	gi|15075831|emb|CAC47386.1| Probable UTP--glucose-1-phosphate	0.25	222	124	41	113	297	1	218	3e-11	60.5
	FFADEALK_01750	gi|86280951|gb|ABC90014.1| probable myo-inositol 2-dehydrogenase	0.27	155	88	24	40	190	16	150	1e-08	52.4
	FFADEALK_01752	gi|128466|sp|P06234.1|NODG_RHIME RecName: Full=Nodulation protein	0.24	265	163	37	2	253	4	244	3e-11	58.2
	FFADEALK_01756	gi|150032747|gb|ABR64862.1| Maltose O-acetyltransferase	0.33	135	83	7	41	174	52	180	3e-17	72.4
	FFADEALK_01760	gi|290964083|emb|CBG39923.1| putative glycosyltransferase	0.28	216	142	13	65	278	95	299	2e-14	70.5
SI2	FFADEALK_02153	gi|15076309|emb|CAC47862.1| Beta-1--2glucan export ATP-binding	0.29	578	362	47	153	709	46	597	4e-65	224
	FFADEALK_02154	gi|15140777|emb|CAC49291.1| putative membrane-fusion protein WgdB	0.23	450	305	38	45	487	54	472	9e-24	100
	FFADEALK_02156	gi|151562644|gb|ABS16141.1| Hemolysin-type calcium-binding region	0.29	297	125	85	1406	1389	13	217	3e-07	50.4
SI3	FFADEALK_00502	gi|86281028|gb|ABC90091.1| two-component response regulator protein	0.55	222	95	4	1	222	1	218	4e-85	249
	FFADEALK_00503	gi|86281029|gb|ABC90092.1| two-component sensor histidine kinase	0.27	469	293	46	12	447	5	460	4e-40	146
SI4	FFADEALK_03392	gi|14523569|gb|AAK65130.1| NodI ABC transporter, ATP-binding	0.28	307	189	29	5	294	57	351	5e-31	115

## Sheet: LC_6
Symbiotic genes - LC_6
Symbiotic island	Query ID	Subject ID	%ID	Alignment	Mismatches	Gap openning	Q. start	Q. end	S. start	S. end	E-value	bit score
SI1	AAOOPLOC_00008	gi|86281255|gb|ABC90318.1| probable dTDP-rhamnose-3,5-epimerase	0.43	171	93	3	1	169	1	170	2e-49	155
	AAOOPLOC_00009	gi|15140786|emb|CAC49300.1| putative glucose-1-phosphate	0.6	286	112	1	4	288	2	287	e-126	359
	AAOOPLOC_00010	gi|15140789|emb|CAC49303.1| putative dTDP-4-dehydrorhamnose	0.37	296	173	12	9	296	2	293	9e-52	169
	AAOOPLOC_00011	gi|150031404|gb|ABR63520.1| dTDP-glucose 4,6-dehydratase	0.54	351	155	5	5	355	4	349	e-141	402
	AAOOPLOC_00017	gi|86283085|gb|ABC92148.1| exopolysaccharide production protein	0.29	235	143	22	212	430	4	232	3e-25	100
	AAOOPLOC_00018	gi|182635451|gb|ACB96225.1| capsular exopolysaccharide family	0.21	572	361	86	248	738	172	738	7e-25	107
	AAOOPLOC_00019	gi|150026940|gb|ABR59057.1| polysaccharide export protein	0.25	283	183	28	141	399	117	395	1e-18	83.6
	AAOOPLOC_00024	gi|86282496|gb|ABC91559.1| acetolactate synthase III, large subunit	0.25	567	363	59	12	538	4	551	1e-38	146
	AAOOPLOC_00030	gi|150031795|gb|ABR63910.1| transcriptional regulator, GntR family	0.28	215	123	30	21	229	9	199	2e-08	50.1
	AAOOPLOC_00034	gi|150031429|gb|ABR63545.1| TRAP dicarboxylate transporter, DctP	0.34	254	167		21	274	17	270	2e-47	159
	AAOOPLOC_00036	gi|15140815|emb|CAC49329.1| ABC transporter, periplasmic	0.27	310	222	3	20	328	2	309	3e-46	157
	AAOOPLOC_00038	gi|150031427|gb|ABR63543.1| TRAP dicarboxylate transporter, DctM	0.37	401	247	5	19	416	19	417	9e-71	226
	AAOOPLOC_00039	gi|15140815|emb|CAC49329.1| ABC transporter, periplasmic	0.3	308	209	4	5	309	3	309	2e-42	147
	AAOOPLOC_00042	gi|15073395|emb|CAC41903.1| Bifunctional: proline dehydrogenase and	0.29	296	165	43	16	303	585	845	1e-09	57.8
	AAOOPLOC_00045	gi|15073888|emb|CAC45529.1| Transcription regulator LysR family	0.32	290	191	6	11	299	9	293	4e-34	123
	AAOOPLOC_00047	gi|150031427|gb|ABR63543.1| TRAP dicarboxylate transporter, DctM	0.37	429	264	4	1	427	1	427	2e-72	231
	AAOOPLOC_00048	gi|150031428|gb|ABR63544.1| Tripartite ATP-independent periplasmic	0.27	133	91	5	40	170	18	147	5e-08	47.8
	AAOOPLOC_00049	gi|15140815|emb|CAC49329.1| ABC transporter, periplasmic	0.28	310	199	22	5	302	7	306	2e-40	141
	AAOOPLOC_00052	gi|151562907|gb|ABS16404.1| periplasmic solute binding protein	0.25	145	105	3	180	321	119	263	8e-10	55.8
	AAOOPLOC_00053	gi|15076052|emb|CAC47606.1| Manganese ABC transporter ATPase	0.32	221	129	20	16	217	35	254	1e-24	97.1
	AAOOPLOC_00054	gi|154159238|gb|ABS66454.1| ABC-3 protein [Xanthobacter	0.29	260	174	10	1	255	12	266	5e-21	87.4
	AAOOPLOC_00064	gi|14523569|gb|AAK65130.1| NodI ABC transporter, ATP-binding	0.31	247	148	21	14	256	50	279	2e-25	99.8
	AAOOPLOC_00065	gi|86279922|gb|ABC88985.1| probable phosphonate ABC transporter,	0.27	250	167	14	34	275	4	247	1e-22	90.9
	AAOOPLOC_00082	gi|15073395|emb|CAC41903.1| Bifunctional: proline dehydrogenase and	0.29	453	287	34	32	471	593	1024	4e-40	151
	AAOOPLOC_00083	gi|86280897|gb|ABC89960.1| probable transcriptional regulator	0.27	166	115	5	7	172	9	169	1e-07	48.9
	AAOOPLOC_00088	gi|150031427|gb|ABR63543.1| TRAP dicarboxylate transporter, DctM	0.33	385	245	12	50	429	50	427	2e-53	181
	AAOOPLOC_00090	gi|15140815|emb|CAC49329.1| ABC transporter, periplasmic	0.25	279	184	23	69	341	61	322	7e-14	68.2
	AAOOPLOC_00095	gi|119373770|gb|ABL69363.1| ABC transporter related protein	0.31	254	153	21	12	258	18	257	2e-27	104
	AAOOPLOC_00687	gi|151562644|gb|ABS16141.1| Hemolysin-type calcium-binding region	0.41	73	43	13	916	1412	54	103	5e-08	52.0
	AAOOPLOC_00688	gi|15074447|emb|CAC46093.1| Putative outer membrane secretion	0.21	448	306	47	23	440	7	437	2e-08	52.4
SI2	AAOOPLOC_01257	gi|150031389|gb|ABR63505.1| glycosyl transferase group 1	0.26	278	185	20	676	936	89	363	1e-12	67.8
	AAOOPLOC_01261	gi|150031404|gb|ABR63520.1| dTDP-glucose 4,6-dehydratase	0.54	351	154	5	9	359	4	349	e-143	406
	AAOOPLOC_01262	gi|150031405|gb|ABR63521.1| dTDP-4-dehydrorhamnose reductase	0.38	294	164	16	9	292	2	289	2e-52	170
	AAOOPLOC_01263	gi|15140786|emb|CAC49300.1| putative glucose-1-phosphate	0.6	286	112	1	4	288	2	287	e-127	362
	AAOOPLOC_01264	gi|150031403|gb|ABR63519.1| dTDP-4-dehydrorhamnose 3,5-epimerase	0.44	183	98	3	1	181	2	183	3e-52	162
	AAOOPLOC_01267	gi|150031391|gb|ABR63507.1| glycosyl transferase family 2	0.25	256	176	14	418	667	464	711	7e-25	106
SI3	AAOOPLOC_01372	gi|86282680|gb|ABC91743.1| probable transcriptional regulator	0.24	297	205	19	6	293	6	292	8e-29	108
	AAOOPLOC_01376	gi|1174717|sp|P43221.1|TLPA_BRADU RecName: Full=Thiol:disulfide	0.32	92	51	11	14	94	88	179	4e-09	48.5
