# Supplementary material for: Genome analysis of a coral-associated bacterial consortium highlights complementary hydrocarbon degradation ability and other beneficial mechanisms for the host
Source: Sci Rep. 2023 Jul 28;13:12273. doi: 10.1038/s41598-023-38512-z (PMC10382565; doi:10.1038/s41598-023-38512-z)
Supplement: Supplementary file 5 — Supplementary Table S3. [file 41598_2023_38512_MOESM5_ESM.xlsx]

## Sheet: Página1
antiSMASH pipeline for secondary metabolites
Strain	Region	Type	From	To	Most similar known cluster	Type	Similarity	Acess Link
LC_1	Region	Type	From	To	Most similar known cluster		Similarity	https://antismash.secondarymetabolites.org/upload/bacteria-e604e341-ac54-4588-b27f-ad5880aaf640/index.html
	Region 3.1	betalactone	36.905	59.598	plipastatin	NRP	0.15
	Region 3.2	RRE-containing	83.331	104.533
	Region 3.3	ectoine	290.692	301.084	ectoine	Other	0.75
	Region 4.1	T1PKS	198.561	245.892
LC_2	Region 1.1	siderophore	577.193	589.592	putrebactin / avaroferrin	Other	0.3	https://antismash.secondarymetabolites.org/upload/bacteria-deec6adc-6f72-45e6-8fea-98d3dfcc8a54/index.html
	Region 2.1	arylpolyene	117.407	160.96	APE Vf	Other	0.5
	Region 3.1	RiPP-like	728.267	739.13
LC_3	Region 1.1	ectoine	356.347	366.736	ectoine	Other	0.66	https://antismash.secondarymetabolites.org/upload/bacteria-380b499d-6914-4307-b6b3-76c90a3a0599/index.html
	Region 2.1	RiPP-like	34.823	45.683
	Region 4.1	betalactone	134.574	157.434
	Region 12.1	betalactone	1	14.31
	Region 24.1	redox-cofactor	1	17.964	lankacidin C	NRP + Polyketide	0.13
LC_4	Region 5.1	RiPP-like	88.534	99.37				https://antismash.secondarymetabolites.org/upload/bacteria-74b17854-e775-4c3e-b319-a99958b6bde4/index.html
	Region 6.1	PUFA,hglE-KS	47.774	103.447	eicosapentaenoic acid	Other	0.83
	Region 14.1	siderophore	24.551	36.443	desferrioxamine E	Other	0.75
	Region 27.1	betalactone	374.612	404.067	fengycin	NRP	0.13
	Region 28.1	arylpolyene	5.438	49.067	APE Vf	Other	0.35
LC_5	Region 2.1	betalactone	347.057	374.863	fengycin	NRP	0.13	https://antismash.secondarymetabolites.org/upload/bacteria-df0f1559-e6b0-4fe1-b8a3-0403c378b85e/index.html
	Region 3.1	terpene	343.768	364.601
	Region 3.2	arylpolyene	370.692	411.873
	Region 7.1	NAGGN	13.347	34.244	lipopolysaccharide	Saccharide	0.16
	Region 9.1	acyl_amino_acids	74.806	121.143	ambactin	NRP	0.25
LC_6	Region 2.1	siderophore	48.581	61.298	desferrioxamine E	Other	0.75	https://antismash.secondarymetabolites.org/upload/bacteria-89ee883f-c22f-47e5-97dd-ada7024f2262/index.html
	Region 2.2	RiPP-like	243.079	252.908
	Region 2.3	RiPP-like	294.427	305.353
	Region 4.1	ectoine	141.64	152.032	ectoine	Other	0.5
	Region 7.1	arylpolyene	1	26.889	APE Vf	Other	0.3
	Region 21.1	T1PKS	5.692	36.498	vazabitide A	NRP	0.04
