# Supplementary material for: Genome analysis of a coral-associated bacterial consortium highlights complementary hydrocarbon degradation ability and other beneficial mechanisms for the host
Source: Sci Rep. 2023 Jul 28;13:12273. doi: 10.1038/s41598-023-38512-z (PMC10382565; doi:10.1038/s41598-023-38512-z)
Supplement: Supplementary file 6 — Supplementary Table S4. [file 41598_2023_38512_MOESM6_ESM.xlsx]

## Sheet: Halomonas (LC_1)
Strain	Gene #	Gene		Function	Protein	Acession
Halomonas (LC_1)	gene5553	rpoC	2.7.7.6		DNA-directed RNA polymerase subunit beta'	COG0086	COG0086	K	DNA-directed RNA polymerase, beta' subunit/160 kD subunit	RpoC	RNA polymerase		1NT9
Halomonas (LC_1)	gene1647	zupT_1			Zinc transporter ZupT	COG0428	COG0428	P	Zinc transporter ZupT	ZupT			5TSA
Halomonas (LC_1)	gene3813	wspC	2.1.1.-		putative biofilm formation methyltransferase WspC	COG0457	COG0457	R	Tetratricopeptide (TPR) repeat	TPR			3AS4
Halomonas (LC_1)	gene451	yigL	3.1.3.74		Pyridoxal phosphate phosphatase YigL	COG0561	COG0561	HR	Hydroxymethylpyrimidine pyrophosphatase and other HAD family phosphatases	Cof			1YMQ
Halomonas (LC_1)	gene933				Putative two-component membrane permease complex subunit SMU_747c	COG0701	COG0701	S	Uncharacterized membrane protein YraQ, UPF0718 family	YraQ
Halomonas (LC_1)	gene3805	yjfC	6.3.1.-		Putative acid--amine ligase YjfC	COG0754	COG0754	E	Glutathionylspermidine synthase, CHAP domain	Gsp			2IO7
Halomonas (LC_1)	gene5863	panD	4.1.1.11		Aspartate 1-decarboxylase	COG0853	COG0853	H	Aspartate 1-decarboxylase	PanD	Pantothenate/CoA biosynthesis		1AW8
Halomonas (LC_1)	gene187	tlyA			Hemolysin A	COG1189	COG1189	J	Predicted rRNA methylase YqxC, contains S4 and FtsJ domains	YqxC			3OPN
Halomonas (LC_1)	gene1001	smc_1			Chromosome partition protein Smc	COG1196	COG1196	D	Chromosome segregation ATPase Smc	Smc			5XG3
Halomonas (LC_1)	gene4697	rbn	3.1.-.-		Ribonuclease BN	COG1234	COG1234	J	Ribonuclease BN, tRNA processing enzyme	ElaC			1WW1
Halomonas (LC_1)	gene5399	fliH			Flagellar assembly protein FliH	COG1317	COG1317	NU	Flagellar biosynthesis/type III secretory pathway protein FliH	FliH			5B0O
Halomonas (LC_1)	gene4805	yagS	1.17.1.4		Putative xanthine dehydrogenase YagS FAD-binding subunit	COG1319	COG1319	C	Aldehyde, CO, or xanthine dehydrogenase, FAD-binding subunit	CutB	Non-phosphorylated Entner-Doudoroff pathway		5Y6Q
Halomonas (LC_1)	gene2533	mntR			Transcriptional regulator MntR	COG1321	COG1321	K	Mn-dependent transcriptional regulator MntR, DtxR family	MntR			1B1B
Halomonas (LC_1)	gene295	ysdC	3.4.11.-		Putative aminopeptidase YsdC	COG1363	COG1363	EG	Putative aminopeptidase FrvX	FrvX			1VHE
Halomonas (LC_1)	gene519	cynS	4.2.1.104		Cyanate hydratase	COG1513	COG1513	P	Cyanate lyase	CynS			1DW9
Halomonas (LC_1)	gene6451	sacC	3.2.1.80		Levanase	COG1621	COG1621	G	Sucrose-6-phosphate hydrolase SacC, GH32 family	SacC			1ST8
Halomonas (LC_1)	gene2049	relE	3.1.-.-		mRNA interferase toxin RelE	COG2026	COG2026	V	mRNA-degrading endonuclease RelE, toxin component of the RelBE toxin-antitoxin system	RelE			1WMI
Halomonas (LC_1)	gene6461	cobT	2.4.2.21		Nicotinate-nucleotide--dimethylbenzimidazole phosphoribosyltransferase	COG2038	COG2038	H	NaMN:DMB phosphoribosyltransferase	CobT	Cobalamine/B12 biosynthesis		1D0S
Halomonas (LC_1)	gene4807	yagT			Putative xanthine dehydrogenase YagT iron-sulfur-binding subunit	COG2080	COG2080	C	Aldehyde, CO, or xanthine dehydrogenase, Fe-S subunit, CoxS/CutS family	CutS	Non-phosphorylated Entner-Doudoroff pathway	21175741	1FFU
Halomonas (LC_1)	gene4709		3.2.2.-		Putative 3-methyladenine DNA glycosylase	COG2094	COG2094	L	3-methyladenine DNA glycosylase Mpg	Mpg			1BNK
Halomonas (LC_1)	gene6373	ytfP			Gamma-glutamylcyclotransferase family protein YtfP	COG2105	COG2105	E	Predicted gamma-glutamylamine cyclotransferase YtfP, GGCT/AIG2-like family	YtfP		16754964;20110353	1V30
Halomonas (LC_1)	gene2205	mrpB			Na(+)/H(+) antiporter subunit B	COG2111	COG2111	P	Multisubunit Na+/H+ antiporter, MnhB subunit	MnhB
Halomonas (LC_1)	gene665	yefM_1			Antitoxin YefM	COG2161	COG2161	V	Antitoxin component YafN of the YafNO toxin-antitoxin module, PHD/YefM family	StbD			2A6Q
Halomonas (LC_1)	gene383	icd	1.1.1.42		Isocitrate dehydrogenase [NADP]	COG2838	COG2838	C	Monomeric isocitrate dehydrogenase	IcdM	TCA cycle		1ITW
Halomonas (LC_1)	gene6405	malT			HTH-type transcriptional regulator MalT	COG2909	COG2909	K	ATP-, maltotriose- and DNA-dependent transcriptional regulator MalT	MalT
Halomonas (LC_1)	gene5351	flgN			Flagella synthesis protein FlgN	COG3418	COG3418	NU	Flagellar biosynthesis/type III secretory pathway chaperone FlgN	FlgN			2FUP
Halomonas (LC_1)	gene1195	ydbD	1.11.1.6		putative manganese catalase	COG3546	COG3546	P	Mn-containing catalase (includes spore coat protein CotJC)	CotJC		20434458	1JKU
Halomonas (LC_1)	gene2507	fecR			Protein FecR	COG3712	COG3712	PT	Periplasmic ferric-dicitrate binding protein FecR, regulates iron transport	FecR			5CAM
Halomonas (LC_1)	gene1191	gsiB			Glucose starvation-inducible protein B	COG3729	COG3729	R	General stress protein YciG, contains tandem KGG domains	GsiB
Halomonas (LC_1)	gene6425	malG			Maltose transport system permease protein MalG	COG3833	COG3833	G	ABC-type maltose transport system, permease component MalG	MalG			2R6G
Halomonas (LC_1)	gene5655	icaC			putative poly-beta-1,6-N-acetyl-D-glucosamine export protein	COG3936	COG3936	G	Membrane-bound acyltransferase YfiQ, involved in biofilm formation	YfiQ
Halomonas (LC_1)	gene859	fhuF			Ferric iron reductase protein FhuF	COG4114	COG4114	P	Ferric iron reductase protein FhuF, involved in iron transport	FhuF
Halomonas (LC_1)	gene667	yoeB_1	3.1.-.-		Toxin YoeB	COG4115	COG4115	V	Toxin component of the Txe-Axe toxin-antitoxin module, Txe/YoeB family				2A6Q
Halomonas (LC_1)	gene4449	ynjC			Inner membrane ABC transporter permease protein YnjC	COG4135	COG4135	R	ABC-type uncharacterized transport system YnjBCD, permease component	YnjC
Halomonas (LC_1)	gene1965				putative protein	COG4307	COG4307	S	Uncharacterized conserved protein, DUF2248 family
Halomonas (LC_1)	gene4983	antA	1.14.12.1		Anthranilate 1,2-dioxygenase large subunit	COG4638	COG4638	PR	Phenylpropionate dioxygenase or related ring-hydroxylating dioxygenase, large terminal subunit	HcaE			4QDC
Halomonas (LC_1)	gene2627	rsxC			Electron transport complex subunit RsxC	COG4656	COG4656	C	Na+-translocating ferredoxin:NAD+ oxidoreductase RNF, RnfC subunit	RnfC	Na+-translocating Fd:NADH oxidoreductase
Halomonas (LC_1)	gene4941	catC	5.3.3.4		Muconolactone Delta-isomerase	COG4829	COG4829	Q	Muconolactone delta-isomerase	CatC1			1MLI
Halomonas (LC_1)	gene195	yqjE			Inner membrane protein YqjE	COG5393	COG5393	S	Uncharacterized membrane protein YqjE	YqjE

## Sheet: Pseudoalteromonas (LC_2)
Strain	Gene	Category		Function	Protein	Acession
Pseudoalteromonas (LC_2)	gene1913	ykgO			50S ribosomal protein L36 2	COG0257	COG0257	J	Ribosomal protein L36	RpmJ	Ribosome 50S subunit	21627333	1DFE
Pseudoalteromonas (LC_2)	gene1813	glgB	2.4.1.18		1,4-alpha-glucan branching enzyme GlgB	COG0296	COG0296	G	1,4-alpha-glucan branching enzyme	GlgB		25871919	4LPC
Pseudoalteromonas (LC_2)	gene4513	nagB_1	3.5.99.6		Glucosamine-6-phosphate deaminase 1	COG0363	COG0363	G	6-phosphogluconolactonase/Glucosamine-6-phosphate isomerase/deaminase	NagB	Pentose phosphate pathway	24163345	2RI0
Pseudoalteromonas (LC_2)	gene7947	yidD			Putative membrane protein insertion efficiency factor	COG0759	COG0759	M	Membrane-anchored protein YidD, putatitve component of membrane protein insertase Oxa1/YidC/SpoIIIJ	YidD
Pseudoalteromonas (LC_2)	gene5451	rlpA	4.2.2.-		Endolytic peptidoglycan transglycosylase RlpA	COG0797	COG0797	M	Peptidoglycan lytic transglycosylase RlpA, contains C-terminal SPOR domain	RlpA		24806796	4AVR
Pseudoalteromonas (LC_2)	gene253	ppaC	3.6.1.1		Manganese-dependent inorganic pyrophosphatase	COG1227	COG1227	C	Inorganic pyrophosphatase/exopolyphosphatase	PPX1			1I74
Pseudoalteromonas (LC_2)	gene2969	tdk	2.7.1.21		Thymidine kinase	COG1435	COG1435	F	Thymidine kinase	Tdk	Pyrimidine salvage		1W4R
Pseudoalteromonas (LC_2)	gene6831	argR			Arginine repressor	COG1438	COG1438	K	Arginine repressor	ArgR			1AOY
Pseudoalteromonas (LC_2)	gene915	folE2	3.5.4.16		GTP cyclohydrolase FolE2	COG1469	COG1469	H	GTP cyclohydrolase FolE2	FolE2	Folate biosynthesis	19767425	2R5R
Pseudoalteromonas (LC_2)	gene5917	ykfA	3.4.16.-		putative murein peptide carboxypeptidase	COG1619	COG1619	M	Muramoyltetrapeptide carboxypeptidase LdcA (peptidoglycan recycling)	LdcA			3TLZ
Pseudoalteromonas (LC_2)	gene2109	treF	3.2.1.28		Cytoplasmic trehalase	COG1626	COG1626	G	Neutral trehalase	TreA			2JF4
Pseudoalteromonas (LC_2)	gene3715	natB			ABC transporter permease protein NatB	COG1668	COG1668	CP	ABC-type Na+ efflux pump, permease component NatB	NatB
Pseudoalteromonas (LC_2)	gene2545	vanX	3.4.13.22		D-alanyl-D-alanine dipeptidase	COG2173	COG2173	M	D-alanyl-D-alanine dipeptidase	DdpX		23258706	1R44
Pseudoalteromonas (LC_2)	gene3395	exsA			Exoenzyme S synthesis regulatory protein ExsA	COG2207	COG2207	K	AraC-type DNA-binding domain and AraC-containing proteins	AraC			1BL0
Pseudoalteromonas (LC_2)	gene8153	yobA			Protein YobA	COG2372	COG2372	P	Copper-binding protein CopC (methionine-rich)	CopC			1IX2
Pseudoalteromonas (LC_2)	gene3619	xynZ	3.2.1.8		Endo-1,4-beta-xylanase Z	COG2382	COG2382	P	Enterochelin esterase or related enzyme	Fes			2B20
Pseudoalteromonas (LC_2)	gene6169	asnA	6.3.1.1		Aspartate--ammonia ligase	COG2502	COG2502	E	Asparagine synthetase A	AsnA	Asparagine biosynthesis		11AS
Pseudoalteromonas (LC_2)	gene6329	dcyD	4.4.1.15		D-cysteine desulfhydrase	COG2515	COG2515	E	1-aminocyclopropane-1-carboxylate deaminase/D-cysteine desulfhydrase, PLP-dependent ACC family	Acd			4D97
Pseudoalteromonas (LC_2)	gene1113				putative protein	COG2764	COG2764	C	Zn-dependent glyoxalase, PhnB family	PhnB		28034013	5KEF
Pseudoalteromonas (LC_2)	gene1425	bamE			Outer membrane protein assembly factor BamE	COG2913	COG2913	M	Outer membrane protein assembly factor BamE, lipoprotein component of the BamABCDE complex	BamE			2KM7
Pseudoalteromonas (LC_2)	gene3103	yihS	5.3.1.31		Sulfoquinovose isomerase	COG2942	COG2942	G	Mannose or cellobiose epimerase, N-acyl-D-glucosamine 2-epimerase family	YihS			2ZBL
Pseudoalteromonas (LC_2)	gene1049	yebE			Inner membrane protein YebE	COG2979	COG2979	S	Uncharacterized membrane protein YebE, DUF533 family	YebE
Pseudoalteromonas (LC_2)	gene8393	nanE	5.1.3.9		Putative N-acetylmannosamine-6-phosphate 2-epimerase	COG3010	COG3010	G	Putative N-acetylmannosamine-6-phosphate epimerase	NanE			1Y0E
Pseudoalteromonas (LC_2)	gene179	ftsL			Cell division protein FtsL	COG3116	COG3116	D	Cell division protein FtsL, interacts with FtsB and FtsQ	FtsL
Pseudoalteromonas (LC_2)	gene8221				putative protein	COG3177	COG3177	K	Fic family protein				3CUC
Pseudoalteromonas (LC_2)	gene7767	hslJ			Heat shock protein HslJ	COG3187	COG3187	O	Heat shock protein HslJ	HslJ			2KTS
Pseudoalteromonas (LC_2)	gene5105	fliO			Flagellar protein FliO	COG3190	COG3190	N	Flagellar biogenesis protein FliO	FliO
Pseudoalteromonas (LC_2)	gene2263	desA3	1.14.19.-		NADPH-dependent stearoyl-CoA 9-desaturase	COG3239	COG3239	I	Fatty acid desaturase	DesA
Pseudoalteromonas (LC_2)	gene2021	lacZ	3.2.1.23		Beta-galactosidase	COG3250	COG3250	G	Beta-galactosidase/beta-glucuronidase	LacZ		19291314	5N6U
Pseudoalteromonas (LC_2)	gene1287	bcsZ	3.2.1.4		Endoglucanase	COG3405	COG3405	G	Endo-1,4-beta-D-glucanase Y	BcsZ			1CEM
Pseudoalteromonas (LC_2)	gene5733	arbA	3.2.1.55		Extracellular exo-alpha-(1->5)-L-arabinofuranosidase ArbA	COG3507	COG3507	G	Beta-xylosidase	XynB2			1Y7B
Pseudoalteromonas (LC_2)	gene531	parD1			Antitoxin ParD1	COG3609	COG3609	K	Transcriptional regulator, contains Arc/MetJ-type RHH (ribbon-helix-helix) DNA-binding domain	ParD			3KXE
Pseudoalteromonas (LC_2)	gene529	parE1			Toxin ParE1	COG3668	COG3668	X	Plasmid stabilization system protein ParE	ParE			3KXE
Pseudoalteromonas (LC_2)	gene7239	blaI			Penicillinase repressor	COG3682	COG3682	K	Transcriptional regulator, CopY/TcrY family	CopY			1OKR
Pseudoalteromonas (LC_2)	gene1023		3.2.1.55		Extracellular exo-alpha-(1->5)-L-arabinofuranosidase	COG3940	COG3940	G	Beta-xylosidase, GH43 family
Pseudoalteromonas (LC_2)	gene4105				Ycf48-like protein	COG4447	COG4447	R	Uncharacterized conserved protein related to plant photosystem II stability/assembly factor				2XBG

## Sheet: Pseudomonas (LC_3)
Strain	Gene	Category		Function	Protein	Acession
Pseudomonas (LC_3)	gene7233	mftC	2.-.-.-		Putative mycofactocin radical SAM maturase MftC	COG0535	COG0535	DH	Radical SAM superfamily maturase, SkfB/NifB/PqqE family	SkfB		23282011	6Q2P
Pseudomonas (LC_3)	gene6947	arcC1	2.7.2.2		Carbamate kinase 1	COG0549	COG0549	E	Carbamate kinase	ArcC			2E9Y
Pseudomonas (LC_3)	gene6001	gpmA	5.4.2.11		2,3-bisphosphoglycerate-dependent phosphoglycerate mutase	COG0588	COG0588	G	Phosphoglycerate mutase (BPG-dependent)	GpmA	Glycolysis		1e+58
Pseudomonas (LC_3)	gene4645	prpC_2	3.1.3.16		Protein phosphatase PrpC	COG0631	COG0631	T	Serine/threonine protein phosphatase PrpC	PTC1			6IHL
Pseudomonas (LC_3)	gene5793	hsdS			Type-1 restriction enzyme EcoKI specificity protein	COG0732	COG0732	V	Restriction endonuclease S subunit	HsdS			1YDX
Pseudomonas (LC_3)	gene1765	ureC	3.5.1.5		Urease subunit alpha	COG0804	COG0804	E	Urease alpha subunit	UreC			5A6T
Pseudomonas (LC_3)	gene5719	egtB	1.14.99.50		Hercynine oxygenase	COG1262	COG1262	O	Formylglycine-generating enzyme, required for sulfatase activity, contains SUMF1/FGE domain	YfmG			2AFT
Pseudomonas (LC_3)	gene3601		3.1.4.-		RNA 2',3'-cyclic phosphodiesterase	COG1514	COG1514	J	RNA 2',3'-cyclic phosphodiesterase (2'-5' RNA ligase)	ThpR		25239919	1IUH
Pseudomonas (LC_3)	gene3169	ftsK			DNA translocase FtsK	COG1674	COG1674	D	DNA segregation ATPase FtsK/SpoIIIE or related protein	FtsK			2IUT
Pseudomonas (LC_3)	gene2933	rubA1			Rubredoxin-1	COG1773	COG1773	P	Flavorubredoxin	NorV			4D02
Pseudomonas (LC_3)	gene2031	tarK_1	2.7.8.14		Teichoic acid ribitol-phosphate polymerase TarK	COG1887	COG1887	MI	CDP-glycerol glycerophosphotransferase, TagB/SpsB family	TagB
Pseudomonas (LC_3)	gene6571	pinR	3.1.22.-		Serine recombinase PinR	COG1961	COG1961	L	Site-specific DNA recombinase SpoIVCA/DNA invertase PinE	SpoIVCA			1GDT
Pseudomonas (LC_3)	gene3965	yjcS	3.1.6.-		Putative alkyl/aryl-sulfatase YjcS	COG2015	COG2015	Q	Alkyl sulfatase BDS1 and related hydrolases, metallo-beta-lactamase superfamily	BDS1			2CFU
Pseudomonas (LC_3)	gene1219		1.13.12.16		Nitronate monooxygenase	COG2070	COG2070	R	NAD(P)H-dependent flavin oxidoreductase YrpB, nitropropane dioxygenase family	YrpB
Pseudomonas (LC_3)	gene5163	rutA	1.14.99.46		Pyrimidine monooxygenase RutA	COG2141	COG2141	HR	Flavin-dependent oxidoreductase, luciferase family (includes alkanesulfonate monooxygenase SsuD and methylene tetrahydromethanopterin reductase)	SsuD	Pyrimidine degradation		1BRL
Pseudomonas (LC_3)	gene1303	tauD	1.14.11.17		Alpha-ketoglutarate-dependent taurine dioxygenase	COG2175	COG2175	Q	Taurine dioxygenase, alpha-ketoglutarate-dependent	TauD			1DRT
Pseudomonas (LC_3)	gene3705	dgcP	2.7.7.65		Diguanylate cyclase DgcP	COG2203	COG2203	T	GAF domain	GAF
Pseudomonas (LC_3)	gene6951	arcA	3.5.3.6		Arginine deiminase	COG2235	COG2235	E	Arginine deiminase	ArcA			2A9G
Pseudomonas (LC_3)	gene2213	hxuB			Heme/hemopexin transporter protein HuxB	COG2831	COG2831	U	Hemolysin activation/secretion protein	FhaC			2MHJ
Pseudomonas (LC_3)	gene6697	prtR			HTH-type transcriptional regulator PrtR	COG2932	COG2932	X	Phage repressor protein C, contains Cro/C1-type HTH and peptisase s24 domains
Pseudomonas (LC_3)	gene3825				Insertion element IS6110 uncharacterized 12.0 kDa protein	COG2963	COG2963	X	Transposase InsE and inactivated derivatives	InsE		23818957	2JN6
Pseudomonas (LC_3)	gene2059	yacG			DNA gyrase inhibitor YacG	COG3024	COG3024	L	Endogenous inhibitor of DNA gyrase, YacG/DUF329 family	YacG		18586829	1LV3
Pseudomonas (LC_3)	gene5413	mucA			Sigma factor AlgU negative regulatory protein	COG3073	COG3073	T	RseA, negative regulator of sigma E activity	RseA			1OR7
Pseudomonas (LC_3)	gene2339		1.14.11.-		PKHD-type hydroxylase	COG3128	COG3128	R	Predicted 2-oxoglutarate- and Fe(II)-dependent dioxygenase YbiX	PiuC			3DKQ
Pseudomonas (LC_3)	gene6371	ydgC			Inner membrane protein YdgC	COG3136	COG3136	S	Dual-topology membrane protein YdgC, GlpM family	GlpM		7642508;16429150
Pseudomonas (LC_3)	gene4833	yjiK_1			putative protein YjiK	COG3204	COG3204	R	Uncharacterized Ca-binding beta-propeller protein YjiK	YjiK			3QQZ
Pseudomonas (LC_3)	gene4729		1.3.1.-		Putative trans-acting enoyl reductase	COG3268	COG3268	S	Uncharacterized conserved protein, related to short-chain dehydrogenases
Pseudomonas (LC_3)	gene1137				putative protein	COG3653	COG3653	Q	N-acyl-D-aspartate/D-glutamate deacylase
Pseudomonas (LC_3)	gene5147	isfD	1.1.1.313		Sulfoacetaldehyde reductase	COG4221	COG4221	C	NADP-dependent 3-hydroxy acid dehydrogenase YdfG	YdfG	Pyrimidine degradation		3P19
Pseudomonas (LC_3)	gene5721	egtD	2.1.1.44		Histidine N-alpha-methyltransferase	COG4301	COG4301	R	Uncharacterized protein, contains predicted SAM-dependent methyltransferase domain				4PIM
Pseudomonas (LC_3)	gene1831				Putative lipoprotein/NMB1162	COG4380	COG4380	S	Uncharacterized conserved protein, DUF799 domain				4HRV
Pseudomonas (LC_3)	gene1345	bphJ	1.2.1.10		Acetaldehyde dehydrogenase 4	COG4569	COG4569	Q	Acetaldehyde dehydrogenase (acetylating)	MhpF			4JN6
Pseudomonas (LC_3)	gene123	kinB	2.7.13.3		Alginate biosynthesis sensor protein KinB	COG5000	COG5000	T	Signal transduction histidine kinase NtrY involved in nitrogen fixation and metabolism regulation	NtrY
Pseudomonas (LC_3)	gene7237	pqqC	1.3.3.11		Pyrroloquinoline-quinone synthase	COG5424	COG5424	H	Pyrroloquinoline quinone (PQQ) biosynthesis protein C	PqqC			1OTV
Pseudomonas (LC_3)	gene6825	ycgR			Flagellar brake protein YcgR	COG5581	COG5581	N	Cyclic di-GMP-binding flagellar brake protein FlgZ/YcgR, contains PilZNR(YcgR) and PilZ domains	YcgR			5Y6F

## Sheet: Shewanella (LC_4)
Strain	Gene	Category		Function	Protein	Acession
Shewanella (LC_4)	gene1440	hypF	6.2.-.-		Carbamoyltransferase HypF	COG0068	COG0068	O	Hydrogenase maturation factor HypF (carbamoyltransferase)	HypF			3TSP
Shewanella (LC_4)	gene444	galK	2.7.1.6		Galactokinase	COG0153	COG0153	G	Galactokinase	GalK			1PIE
Shewanella (LC_4)	gene5670	yyaP			putative protein YyaP	COG0262	COG0262	H	Dihydrofolate reductase	FolA	Folate biosynthesis		1DDR
Shewanella (LC_4)	gene1298	cmk	2.7.4.25		Cytidylate kinase	COG0283	COG0283	F	Cytidylate kinase	Cmk		19111750;25691594;28928205	3R20
Shewanella (LC_4)	gene234	pitA			Low-affinity inorganic phosphate transporter 1	COG0306	COG0306	P	Phosphate/sulfate permease	PitA		31358606
Shewanella (LC_4)	gene1448	hypE	4.2.1.-		Carbamoyl dehydratase HypE	COG0309	COG0309	O	Carbamoyl dehydratase HypE (hydrogenase maturation factor)	HypE		28618091	2I6R
Shewanella (LC_4)	gene3996	napH			Ferredoxin-type protein NapH	COG0348	COG0348	C	Polyferredoxin NapH	NapH		27322068
Shewanella (LC_4)	gene4778	feoB			Fe(2+) transporter FeoB	COG0370	COG0370	P	Fe2+ transporter FeoB	FeoB		32095817	3TAH
Shewanella (LC_4)	gene5472	gldA	1.1.1.6		Glycerol dehydrogenase	COG0371	COG0371	C	Glycerol dehydrogenase or related enzyme, iron-containing ADH family	GldA	Isoprenoid biosynthesis	20688982	3S99
Shewanella (LC_4)	gene1432	hydB	1.12.5.1		Quinone-reactive Ni/Fe-hydrogenase large chain	COG0374	COG0374	C	Ni,Fe-hydrogenase I large subunit	HyaB		25905665	6FPI
Shewanella (LC_4)	gene1450	hypA			Hydrogenase/urease maturation factor HypA	COG0375	COG0375	O	Hydrogenase maturation factor HypA/HybF, metallochaperone involved in Ni insertion	HybF		16817932	3A43
Shewanella (LC_4)	gene2488	chaA			Sodium-potassium/proton antiporter ChaA	COG0387	COG0387	P	Cation (Ca2+/Na+/K+)/H+ antiporter ChaA	ChaA		18801996	4KJS
Shewanella (LC_4)	gene1232	ybhK			Putative gluconeogenesis factor	COG0391	COG0391	GH	Archaeal 2-phospho-L-lactate transferase/Bacterial gluconeogenesis factor, CofD/UPF0052 family	CofD		11888293;18252724	1ZX8
Shewanella (LC_4)	gene1446	hypD			Hydrogenase maturation factor HypD	COG0409	COG0409	O	Hydrogenase maturation factor HypD	HypD			2Z1D
Shewanella (LC_4)	gene2666	rtcA	6.5.1.4		RNA 3'-terminal phosphate cyclase	COG0430	COG0430	A	RNA 3'-terminal phosphate cyclase	RCL1			1QMH
Shewanella (LC_4)	gene3272	menB_1	4.1.3.36		1,4-dihydroxy-2-naphthoyl-CoA synthase	COG0447	COG0447	H	1,4-Dihydroxy-2-naphthoyl-CoA synthase	MenB	Menaquinone biosynthesis		4ELS
Shewanella (LC_4)	gene3790				putative protein	COG0748	COG0748	P	Putative heme iron utilization protein, contains PNPOx domain	HugZ			1VL7
Shewanella (LC_4)	gene1010	thiH	4.1.99.19		2-iminoacetate synthase	COG1060	COG1060	H	2-iminoacetate synthase ThiH/Menaquinone biosynthesis enzymes MqnC and MqnE	ThiH	Thiamine biosynthesis	18801996	4WCX
Shewanella (LC_4)	gene6166	ykoD	3.6.3.-		Putative HMP/thiamine import ATP-binding protein YkoD	COG1122	COG1122	PR	Energy-coupling factor transporter ATP-binding protein EcfA2	EcfA2			4HUQ
Shewanella (LC_4)	gene5524	lutB			Lactate utilization protein B	COG1139	COG1139	C	L-lactate utilization protein LutB, contains a ferredoxin-type domain	LutB
Shewanella (LC_4)	gene2084	hcp	1.7.99.1		Hydroxylamine reductase	COG1151	COG1151	C	Hydroxylamine reductase (hybrid-cluster protein)	Hcp			1E1D
Shewanella (LC_4)	gene5978	menD	2.2.1.9		2-succinyl-5-enolpyruvyl-6-hydroxy-3-cyclohexene-1-carboxylate synthase	COG1165	COG1165	H	2-succinyl-5-enolpyruvyl-6-hydroxy-3-cyclohexene-1-carboxylate synthase	MenD	Menaquinone biosynthesis		5Z2P
Shewanella (LC_4)	gene6170	menF	5.4.4.2		Isochorismate synthase MenF	COG1169	COG1169	HQ	Isochorismate synthase EntC	MenF	Menaquinone biosynthesis		5JXZ
Shewanella (LC_4)	gene588	pflA	1.97.1.4		Pyruvate formate-lyase 1-activating enzyme	COG1180	COG1180	O	Pyruvate-formate lyase-activating enzyme	PflA			3CAN
Shewanella (LC_4)	gene6236	flgA			Flagella basal body P-ring formation protein FlgA	COG1261	COG1261	N	Flagellar basal body P-ring formation protein FlgA	FlgA			3VJP
Shewanella (LC_4)	gene3204	ptsG			PTS system glucose-specific EIICB component	COG1263	COG1263	G	Phosphotransferase system IIC components, glucose/maltose/N-acetylglucosamine-specific	PtsG1
Shewanella (LC_4)	gene8354	nosY			putative ABC transporter permease protein NosY	COG1277	COG1277	O	ABC-type transport system involved in multi-copper enzyme maturation, permease component	NosY
Shewanella (LC_4)	gene1862	nrdD	1.1.98.6		Anaerobic ribonucleoside-triphosphate reductase	COG1328	COG1328	F	Anaerobic ribonucleoside-triphosphate reductase	NrdD	Thymidylate biosynthesis		4COI
Shewanella (LC_4)	gene3594				Pentapeptide repeat protein	COG1357	COG1357	S	Uncharacterized conserved protein YjbI, contains pentapeptide repeats	YjbI			2BM4
Shewanella (LC_4)	gene2776	ycdX_1	3.1.3.-		putative phosphatase YcdX	COG1387	COG1387	ER	Histidinol phosphatase or related hydrolase of the PHP family	HIS2	Histidine biosynthesis		1M65
Shewanella (LC_4)	gene5982	menC	4.2.1.113		o-succinylbenzoate synthase	COG1441	COG1441	H	O-succinylbenzoate synthase	MenC	Menaquinone biosynthesis		1FHU
Shewanella (LC_4)	gene57	cas1	3.1.-.-		CRISPR-associated endonuclease Cas1	COG1518	COG1518	V	CRISPR-Cas system-associated integrase Cas1	Cas1	CRISPR-Cas system		2YZS
Shewanella (LC_4)	gene6072	ftnA	1.16.3.2		putative bacterial non-heme ferritin	COG1528	COG1528	P	Ferritin	FtnA		24380371	1AEW
Shewanella (LC_4)	gene1948				putative protein	COG1555	COG1555	L	DNA uptake protein ComE or related DNA-binding protein	ComEA			2DUY
Shewanella (LC_4)	gene5434	menA	2.5.1.74		1,4-dihydroxy-2-naphthoate octaprenyltransferase	COG1575	COG1575	H	1,4-dihydroxy-2-naphthoate polyprenyltransferase	MenA	Menaquinone biosynthesis
Shewanella (LC_4)	gene2668	rtcB_1	6.5.1.-		RNA-splicing ligase RtcB	COG1690	COG1690	J	RNA-splicing ligase RtcB, repairs tRNA damage	RtcB			1UC2
Shewanella (LC_4)	gene6286	ytrA			HTH-type transcriptional repressor YtrA	COG1725	COG1725	K	DNA-binding transcriptional regulator YhcF, GntR family	YhcF			4R1H
Shewanella (LC_4)	gene1430	hydA_2	1.12.5.1		Quinone-reactive Ni/Fe-hydrogenase small chain	COG1740	COG1740	C	Ni,Fe-hydrogenase I small subunit	HyaA			6FPI
Shewanella (LC_4)	gene7970	tcyP			L-cystine uptake protein TcyP	COG1823	COG1823	E	L-cystine transporter TcyP, sodium:dicarboxylate symporter family	TcyP
Shewanella (LC_4)	gene1784	ccp	1.11.1.5		Cytochrome c551 peroxidase	COG1858	COG1858	O	Cytochrome c peroxidase	MauG			1EB7
Shewanella (LC_4)	gene590	pflB	2.3.1.54		Formate acetyltransferase 1	COG1882	COG1882	C	Pyruvate-formate lyase	PflD	Pyruvate oxidation		1CM5
Shewanella (LC_4)	gene1276	yfbR	3.1.3.89		5'-deoxynucleotidase YfbR	COG1896	COG1896	FR	5'-deoxynucleotidase YfbR and related HD superfamily hydrolases	YfbR			2PAQ
Shewanella (LC_4)	gene4120	ypmQ			SCO1 protein	COG1999	COG1999	O	Cytochrome oxidase Cu insertion factor, SCO1/SenC/PrrC family	Sco1			1ON4
Shewanella (LC_4)	gene4074	modE			Transcriptional regulator ModE	COG2005	COG2005	K	DNA-binding transcriptional regulator ModE (molybdenum-dependent)	ModE		19779461	1B9M
Shewanella (LC_4)	gene3502	fixA_1			Protein FixA	COG2086	COG2086	C	Electron transfer flavoprotein, alpha and beta subunits	FixA			5OL2
Shewanella (LC_4)	gene3174	sfp	2.7.8.7		4'-phosphopantetheinyl transferase Sfp	COG2091	COG2091	H	Phosphopantetheinyl transferase	Sfp			1QR0
Shewanella (LC_4)	gene1504	crr			PTS system glucose-specific EIIA component	COG2190	COG2190	G	Phosphotransferase system IIA component	NagE			1AX3
Shewanella (LC_4)	gene2444	yqiK			Inner membrane protein YqiK	COG2268	COG2268	S	Uncharacterized membrane protein YqiK, contains Band7/PHB/SPFH domain	YqiK			1WIN
Shewanella (LC_4)	gene1490	psuG	4.2.1.70		Pseudouridine-5'-phosphate glycosidase	COG2313	COG2313	F	Pseudouridine-5'-phosphate glycosidase (pseudoU degradation)	PsuG		18591240	1VKM
Shewanella (LC_4)	gene2448		3.4.17.19		Thermostable carboxypeptidase 1	COG2317	COG2317	O	Zn-dependent carboxypeptidase, M32 family	YpwA			1K9X
Shewanella (LC_4)	gene1750	ydhV	1.-.-.-		putative oxidoreductase YdhV	COG2414	COG2414	C	Aldehyde:ferredoxin oxidoreductase	YdhV			1AOR
Shewanella (LC_4)	gene3496	fixX_1			Ferredoxin-like protein FixX	COG2440	COG2440	C	Ferredoxin-like protein FixX	FixX
Shewanella (LC_4)	gene938	msrQ			Protein-methionine-sulfoxide reductase heme-binding subunit MsrQ	COG2717	COG2717	C	Heme-binding membrane subunit of periplasmic DMSO/TMAO and protein-methionine-sulfoxide reductases	MsrQ		26641313
Shewanella (LC_4)	gene8390	yhcH			putative protein YhcH	COG2731	COG2731	G	Beta-galactosidase, beta subunit	EbgC			1JOP
Shewanella (LC_4)	gene8276	fhs	6.3.4.3		Formate--tetrahydrofolate ligase	COG2759	COG2759	F	Formyltetrahydrofolate synthetase	MIS1			1EG7
Shewanella (LC_4)	gene8584	pldA	3.1.1.32		Phospholipase A1	COG2829	COG2829	M	Outer membrane phospholipase A	PldA			1FW2
Shewanella (LC_4)	gene35	ytfE			Iron-sulfur cluster repair protein YtfE	COG2846	COG2846	O	Iron-sulfur cluster repair protein YtfE, RIC family, contains ScdAN and hemerythrin domains	RIC			5FNN
Shewanella (LC_4)	gene2550	yjjP			Inner membrane protein YjjP	COG2966	COG2966	S	Uncharacterized membrane protein YjjP, DUF1212 family	YjjP
Shewanella (LC_4)	gene2934	iscX			Protein IscX	COG2975	COG2975	O	Fe-S-cluster formation regulator IscX/YfhJ	IscX		16698547	1UJ8
Shewanella (LC_4)	gene2296	grxB			Glutaredoxin 2	COG2999	COG2999	O	Glutaredoxin 2	GrxB			1G7O
Shewanella (LC_4)	gene4644	torC_1			Cytochrome c-type protein TorC	COG3005	COG3005	C	Tetraheme cytochrome c subunit NapC of nitrate or TMAO reductase	NapC
Shewanella (LC_4)	gene3994	napB_2			Periplasmic nitrate reductase, electron transfer subunit	COG3043	COG3043	CP	Nitrate reductase cytochrome c-type subunit NapB	NapB			1JNI
Shewanella (LC_4)	gene4002	napD			Chaperone NapD	COG3062	COG3062	O	Cytoplasmic chaperone NapD for the signal peptide of periplasmic nitrate reductase NapAB	NapD		24314029	2JSX
Shewanella (LC_4)	gene15	cyaA	4.6.1.1		Adenylate cyclase	COG3072	COG3072	T	Adenylate cyclase, class I	CyaA
Shewanella (LC_4)	gene4300	yejM			Inner membrane protein YejM	COG3083	COG3083	MT	Periplasmic protein PbgA/YejM, regulator of the LPS biosynthesis, AlkP superfamily	YejM		31611279;32291302;32540932	5I5D
Shewanella (LC_4)	gene4274	yecM			Protein YecM	COG3102	COG3102	R	Uncharacterized conserved protein YecM, predicted metalloenzyme	YecM		12660999	1K4N
Shewanella (LC_4)	gene6112	ygiW			Protein YgiW	COG3111	COG3111	S	Predicted periplasmic protein YdeI with OB-fold, BOF family	YdeI		15178340	1NNX
Shewanella (LC_4)	gene616	zipA			Cell division protein ZipA	COG3115	COG3115	D	Cell division protein ZipA, interacts with FtsZ	ZipA			1F46
Shewanella (LC_4)	gene3698	lptC			Lipopolysaccharide export system protein LptC	COG3117	COG3117	M	Lipopolysaccharide export system protein LptC	YrbK			3MY2
Shewanella (LC_4)	gene2636	yhaI			Inner membrane protein YhaI	COG3152	COG3152	S	Uncharacterized membrane protein YhaH, DUF805 family	yhaH
Shewanella (LC_4)	gene2020	pnuC_1			Nicotinamide riboside transporter PnuC	COG3201	COG3201	H	Nicotinamide riboside transporter PnuC	PnuC			4QTN
Shewanella (LC_4)	gene7784				Cytochrome c5	COG3245	COG3245	C	Cytochrome c5	CytC5			1CC5
Shewanella (LC_4)	gene2898	btsS	2.7.13.3		Sensor histidine kinase BtsS	COG3275	COG3275	T	Sensor histidine kinase, LytS/YehU family	LytS
Shewanella (LC_4)	gene7342	prtV	3.4.24.-		Pre-pro-metalloprotease PrtV	COG3291	COG3291	S	Uncharacterized conserved protein, PKD repeat domain				2KZW
Shewanella (LC_4)	gene902	nrfA_1	1.7.2.2		Cytochrome c-552	COG3303	COG3303	P	Formate-dependent nitrite reductase, periplasmic cytochrome c552 subunit	NrfA			2J7A
Shewanella (LC_4)	gene1776	yccF			Inner membrane protein YccF	COG3304	COG3304	S	Uncharacterized membrane protein YccF, DUF307 family	YccF
Shewanella (LC_4)	gene2044	pepE	3.4.13.21		Peptidase E	COG3340	COG3340	E	Peptidase E	PepE			1FY2
Shewanella (LC_4)	gene2814				IS4 family transposase ISVvu3	COG3385	COG3385	X	IS4 transposase InsG	InsG
Shewanella (LC_4)	gene2742	gbpA			GlcNAc-binding protein A	COG3397	COG3397	R	Predicted carbohydrate-binding protein, contains CBM5 and CBM33 domains				4YN1
Shewanella (LC_4)	gene5618	kynA	1.13.11.11		Tryptophan 2,3-dioxygenase	COG3483	COG3483	E	Tryptophan 2,3-dioxygenase (vermilion)	TDO2			2NOX
Shewanella (LC_4)	gene4024	yjdF			Inner membrane protein YjdF	COG3647	COG3647	S	Uncharacterized membrane protein YjdF	YjdF
Shewanella (LC_4)	gene5902	spy			Periplasmic chaperone Spy	COG3678	COG3678	O	Periplasmic chaperone Spy, Spy/CpxP family	CpxP			3ITF
Shewanella (LC_4)	gene1292	lapA			Lipopolysaccharide assembly protein A	COG3771	COG3771	S	Lipopolysaccharide assembly protein YciS/LapA, DUF1049 family	YciS		24722986
Shewanella (LC_4)	gene4544	avtA	2.6.1.66		Valine--pyruvate aminotransferase	COG3977	COG3977	E	Alanine-alpha-ketoisovalerate (or valine-pyruvate) aminotransferase	AvtA			3G7Q
Shewanella (LC_4)	gene596	panF			Sodium/pantothenate symporter	COG4145	COG4145	H	Na+/panthothenate symporter	PanF
Shewanella (LC_4)	gene8362	nrfG			Formate-dependent nitrite reductase complex subunit NrfG	COG4235	COG4235	CO	Cytochrome c-type biogenesis protein CcmH/NrfG	NrfG
Shewanella (LC_4)	gene2206	lpp			Major outer membrane prolipoprotein Lpp	COG4238	COG4238	M	Outer membrane murein-binding lipoprotein Lpp	Lpp			1EQ7
Shewanella (LC_4)	gene4468	iucC	6.3.2.39		Aerobactin synthase	COG4264	COG4264	P	Siderophore synthetase component IucA/IucC/SbnC	IucA		19775248	2W02
Shewanella (LC_4)	gene3436	creD_1			Inner membrane protein CreD	COG4452	COG4452	V	Inner membrane protein CreD involved in colicin E2 resistance	CreD
Shewanella (LC_4)	gene8392	lprI			Lipoprotein LprI	COG4461	COG4461	V	Lysozyme inhibitor LprI	LprI		18369469;26589796
Shewanella (LC_4)	gene316	ttrR_1			Tetrathionate response regulatory protein TtrR	COG4566	COG4566	TK	DNA-binding response regulator, FixJ family, consists of REC and HTH domains	FixJ			1YIO
Shewanella (LC_4)	gene8538	zapD			Cell division protein ZapD	COG4582	COG4582	D	Cell division protein ZapD, interacts with FtsZ	ZapD			2OEZ
Shewanella (LC_4)	gene5782	desK	2.7.13.3		Sensor histidine kinase DesK	COG4585	COG4585	T	Signal transduction histidine kinase ComP	ComP			4GT8
Shewanella (LC_4)	gene278	hydA_1	1.12.7.2		Periplasmic [Fe] hydrogenase large subunit	COG4624	COG4624	C	Iron only hydrogenase large subunit, C-terminal domain	Nar1			1C4A
Shewanella (LC_4)	gene3364	hemG_1	1.3.5.3		Protoporphyrinogen IX dehydrogenase [menaquinone]	COG4635	COG4635	H	Protoporphyrinogen IX oxidase, menaquinone-dependent (flavodoxin domain)	HemG		17873039
Shewanella (LC_4)	gene4978	cydX	1.10.3.14		Cytochrome bd-I ubiquinol oxidase subunit X	COG4890	COG4890	S	Predicted outer membrane lipoprotein
Shewanella (LC_4)	gene4100	sulA_2			Cell division inhibitor SulA	COG5404	COG5404	D	Cell division inhibitor SulA, prevents FtsZ ring assembly	SulA			1OFT

## Sheet: Brucella (LC_5)
Strain	Gene	Category		Function	Protein	Acession
Brucella (LC_5)	gene4951	purQ	6.3.5.3		Phosphoribosylformylglycinamidine synthase subunit PurQ	COG0047	COG0047	F	Phosphoribosylformylglycinamidine (FGAM) synthase, glutamine amidotransferase domain	PurL2	Purine biosynthesis		1T3T
Brucella (LC_5)	gene7083	apc3	6.4.1.8		Acetophenone carboxylase gamma subunit	COG0145	COG0145	EQ	N-methylhydantoinase A/oxoprolinase/acetone carboxylase, beta subunit	HyuA
Brucella (LC_5)	gene7085	apc4	6.4.1.8		Acetophenone carboxylase delta subunit	COG0146	COG0146	EQ	N-methylhydantoinase B/oxoprolinase/acetone carboxylase, alpha subunit	HyuB			5L9W
Brucella (LC_5)	gene193	fda	4.1.2.13		Fructose-bisphosphate aldolase	COG0191	COG0191	G	Fructose/tagatose bisphosphate aldolase	Fba	Glycolysis		1B57
Brucella (LC_5)	gene4197	rpoA	2.7.7.6		DNA-directed RNA polymerase subunit alpha	COG0202	COG0202	K	DNA-directed RNA polymerase, alpha subunit/40 kD subunit	RpoA	RNA polymerase		4KN7
Brucella (LC_5)	gene5027	nuoB	1.6.5.11		NADH-quinone oxidoreductase subunit B	COG0377	COG0377	C	NADH:ubiquinone oxidoreductase 20 kD subunit (chain B) or related Fe-S oxidoreductase	NuoB	NADH dehydrogenase	25941396	2FUG
Brucella (LC_5)	gene5767	otsA	2.4.1.15		Trehalose-6-phosphate synthase	COG0380	COG0380	G	Trehalose-6-phosphate synthase, GT20 family	OtsA		28830929	1UQT
Brucella (LC_5)	gene5939	ybhN			Inner membrane protein YbhN	COG0392	COG0392	M	Predicted membrane flippase AglD2/YbhN, UPF0104 family	AglD2		25583072
Brucella (LC_5)	gene4221	icd	1.1.1.42		Isocitrate dehydrogenase [NADP]	COG0538	COG0538	C	Isocitrate dehydrogenase	Icd	TCA cycle		1IDD
Brucella (LC_5)	gene5021	nuoD	1.6.5.11		NADH-quinone oxidoreductase subunit D	COG0649	COG0649	C	NADH:ubiquinone oxidoreductase 49 kD subunit (chain D)	NuoD	NADH dehydrogenase		2FUG
Brucella (LC_5)	gene201	eryI	5.3.1.34		D-erythrulose-4-phosphate isomerase	COG0698	COG0698	G	Ribose 5-phosphate isomerase RpiB	RpiB	Pentose phosphate pathway		1NN4
Brucella (LC_5)	gene8419	yidC			Membrane protein insertase YidC	COG0706	COG0706	M	Membrane protein insertase Oxa1/YidC/SpoIIIJ	YidC			3WO6
Brucella (LC_5)	gene5007		1.6.5.11		NADH-quinone oxidoreductase subunit 11	COG0713	COG0713	C	NADH:ubiquinone oxidoreductase subunit 11 or 4L (chain K)	NuoK	NADH dehydrogenase		4HE8
Brucella (LC_5)	gene2409	queD	4.1.2.50		6-carboxy-5,6,7,8-tetrahydropterin synthase	COG0720	COG0720	H	6-pyruvoyl-tetrahydropterin synthase	QueD	tRNA modification	14660578;17384645	1B66
Brucella (LC_5)	gene3665	icaB	3.5.1.-		Poly-beta-1,6-N-acetyl-D-glucosamine N-deacetylase	COG0726	COG0726	GM	Peptidoglycan/xylan/chitin deacetylase, PgdA/NodB/CDA1 family	CDA1			1NY1
Brucella (LC_5)	gene5009	nuoJ	1.6.5.11		NADH-quinone oxidoreductase subunit J	COG0839	COG0839	C	NADH:ubiquinone oxidoreductase subunit 6 (chain J)	NuoJ	NADH dehydrogenase		4HE8
Brucella (LC_5)	gene5025	nqo5	1.6.5.11		NADH-quinone oxidoreductase chain 5	COG0852	COG0852	C	NADH:ubiquinone oxidoreductase 27 kD subunit (chain C)	NuoC	NADH dehydrogenase
Brucella (LC_5)	gene1573	ade	3.5.4.2		Adenine deaminase	COG1001	COG1001	F	Adenine deaminase	AdeC			3NQB
Brucella (LC_5)	gene5013	nuoH	1.6.5.11		NADH-quinone oxidoreductase subunit H	COG1005	COG1005	C	NADH:ubiquinone oxidoreductase subunit 1 (chain H)	NuoH	NADH dehydrogenase		6HUM
Brucella (LC_5)	gene5001	nuoN	1.6.5.11		NADH-quinone oxidoreductase subunit N	COG1007	COG1007	C	NADH:ubiquinone oxidoreductase subunit 2 (chain N)	NuoN	NADH dehydrogenase		4HE8
Brucella (LC_5)	gene5003	nuoM	1.6.5.11		NADH-quinone oxidoreductase subunit M	COG1008	COG1008	C	NADH:ubiquinone oxidoreductase subunit 4 (chain M)	NuoM	NADH dehydrogenase		6HUM
Brucella (LC_5)	gene5015	nqo3	1.6.5.11		NADH-quinone oxidoreductase chain 3	COG1034	COG1034	C	NADH dehydrogenase/NADH:ubiquinone oxidoreductase 75 kD subunit (chain G)	NuoG	NADH dehydrogenase		1C4A
Brucella (LC_5)	gene2729	coaA_1	2.7.1.33		Pantothenate kinase	COG1072	COG1072	H	Panthothenate kinase	CoaA	Pantothenate/CoA biosynthesis		2GA8
Brucella (LC_5)	gene879	gmd	4.2.1.47		GDP-mannose 4,6-dehydratase	COG1089	COG1089	M	GDP-D-mannose dehydratase	Gmd			1DB3
Brucella (LC_5)	gene935	ansP1			L-asparagine permease 1	COG1113	COG1113	E	L-asparagine transporter or related permease	AnsP
Brucella (LC_5)	gene7203	ddpF			putative D,D-dipeptide transport ATP-binding protein DdpF	COG1124	COG1124	EP	ABC-type dipeptide/oligopeptide/nickel transport system, ATPase component	DppF
Brucella (LC_5)	gene3813	sbmA			Peptide antibiotic transporter SbmA	COG1133	COG1133	V	Peptide antibiotic transporter SbmA/BacA, ABC-type permease family	SbmA		24078611
Brucella (LC_5)	gene4101	tagH	3.6.3.40		Teichoic acids export ATP-binding protein TagH	COG1134	COG1134	G	ABC-type polysaccharide/polyol phosphate transport system, ATPase component	TagH			6JBH
Brucella (LC_5)	gene169	narH	1.7.99.4		Respiratory nitrate reductase 1 beta chain	COG1140	COG1140	CP	Nitrate reductase beta subunit	NarY			1Y4Z
Brucella (LC_5)	gene5011	nuoI	1.6.5.11		NADH-quinone oxidoreductase subunit I	COG1143	COG1143	C	Formate hydrogenlyase subunit 6/NADH:ubiquinone oxidoreductase 23 kD subunit (chain I)	NuoI	NADH dehydrogenase		1B0P
Brucella (LC_5)	gene4845	trmFO	2.1.1.74		Methylenetetrahydrofolate--tRNA-(uracil-5-)-methyltransferase TrmFO	COG1206	COG1206	J	Folate-dependent tRNA-U54 methylase TrmFO/GidA	TrmFO	tRNA modification	16027442
Brucella (LC_5)	gene4129	wbbL	2.4.1.289		N-acetylglucosaminyl-diphospho-decaprenol L-rhamnosyltransferase	COG1216	COG1216	G	Glycosyltransferase, GT2 family	WcaE			2Z86
Brucella (LC_5)	gene5117	ku_1			Non-homologous end joining protein Ku	COG1273	COG1273	L	Non-homologous end joining protein Ku, dsDNA break repair	YkoV
Brucella (LC_5)	gene7513	carD			RNA polymerase-binding transcription factor CarD	COG1329	COG1329	K	RNA polymerase-interacting regulator, CarD/CdnL/TRCF family	CdnL			4ILU
Brucella (LC_5)	gene2243	lysS	6.1.1.6		Lysine--tRNA ligase	COG1384	COG1384	J	Lysyl-tRNA synthetase, class I	LysS	Aminoacyl-tRNA synthetases		1IRX
Brucella (LC_5)	gene3329	hrcA			Heat-inducible transcription repressor HrcA	COG1420	COG1420	K	Transcriptional regulator of heat shock response	HrcA			1STZ
Brucella (LC_5)	gene2741	hprK	2.7.11.-		HPr kinase/phosphorylase	COG1493	COG1493	T	Serine kinase of the HPr protein, regulates carbohydrate metabolism	HprK			1JB1
Brucella (LC_5)	gene5817	glpX	3.1.3.11		Fructose-1,6-bisphosphatase class 2	COG1494	COG1494	G	Fructose-1,6-bisphosphatase/sedoheptulose 1,7-bisphosphatase or related protein	GlpX			1NI9
Brucella (LC_5)	gene5557	vibB	3.3.2.1		Vibriobactin-specific isochorismatase	COG1535	COG1535	Q	Isochorismate hydrolase	EntB1			3TB4
Brucella (LC_5)	gene7527	thiN	2.7.6.2		Thiamine pyrophosphokinase	COG1564	COG1564	H	Thiamine pyrophosphokinase	ThiN	Thiamine biosynthesis		1IG0
Brucella (LC_5)	gene5597	udgb	3.2.2.-		Type-5 uracil-DNA glycosylase	COG1573	COG1573	L	Uracil-DNA glycosylase	Udg4			3IKB
Brucella (LC_5)	gene6819	ybbJ			Inner membrane protein YbbJ	COG1585	COG1585	O	Membrane protein implicated in regulation of membrane protease activity	YbbJ			2EXD
Brucella (LC_5)	gene5311	ctaA	1.3.-.-		Heme A synthase	COG1612	COG1612	H	Heme A synthase	CtaA			6A2J
Brucella (LC_5)	gene3207	sbp			Sulfate-binding protein	COG1613	COG1613	P	ABC-type sulfate transport system, periplasmic component	Sbp			5UM2
Brucella (LC_5)	gene7595	ymdB	3.1.4.16		2',3'-cyclic-nucleotide 2'-phosphodiesterase	COG1692	COG1692	T	2',3'- and 3',5'-cNMP phosphodiesterase YmdB, calcineurin family	YmdB		24163345	2CV9
Brucella (LC_5)	gene7027	tmpC			Membrane lipoprotein TmpC	COG1744	COG1744	T	Lipoprotein Med, regulator of KinD/Spo0A, PBP1-ABC superfamily, includes NupN	Med		21622736	2FQW
Brucella (LC_5)	gene5119	ligD			Multifunctional non-homologous end joining protein LigD	COG1793	COG1793	L	ATP-dependent DNA ligase	CDC9			1A0I
Brucella (LC_5)	gene5917	rgtB	2.4.1.-		Lipopolysaccharide core galacturonosyltransferase RgtB	COG1807	COG1807	M	PMT family glycosyltransferase ArnT/Agl22, involved in glycosylation of proteins and lipid IVA	ArnT		16226890;31233657;32706435	5EZM
Brucella (LC_5)	gene4949	purS	6.3.5.3		Phosphoribosylformylglycinamidine synthase subunit PurS	COG1828	COG1828	F	Phosphoribosylformylglycinamidine (FGAM) synthase, PurS subunit	PurS	Purine biosynthesis		1GTD
Brucella (LC_5)	gene5293	yccU			putative protein YccU	COG1832	COG1832	R	Predicted CoA-binding protein	YccU			1IUK
Brucella (LC_5)	gene667		3.5.3.18		N(G),N(G)-dimethylarginine dimethylaminohydrolase	COG1834	COG1834	E	N-Dimethylarginine dimethylaminohydrolase	DdaH			6LRH
Brucella (LC_5)	gene8147	rlp2			Ribulose bisphosphate carboxylase-like protein 2	COG1850	COG1850	G	Ribulose 1,5-bisphosphate carboxylase, large subunit, or a RuBisCO-like protein	RbcL			2YBV
Brucella (LC_5)	gene5769	otsB	3.1.3.12		Trehalose-6-phosphate phosphatase	COG1877	COG1877	G	Trehalose-6-phosphate phosphatase	OtsB			1U02
Brucella (LC_5)	gene4239	scpA_1	5.4.99.2		Methylmalonyl-CoA mutase	COG1884	COG1884	I	Methylmalonyl-CoA mutase, N-terminal domain/subunit	Sbm			6OXC
Brucella (LC_5)	gene5017	nqo1	1.6.5.11		NADH-quinone oxidoreductase chain 1	COG1894	COG1894	C	NADH:ubiquinone oxidoreductase, NADH-binding 51 kD subunit (chain F)	NuoF	NADH dehydrogenase		2FUG
Brucella (LC_5)	gene5885	cbiD	2.1.1.195		Cobalt-precorrin-5B C(1)-methyltransferase	COG1903	COG1903	H	Cobalamin biosynthesis protein CbiD (cobalt-precorrin-5B C-methyltransferase)	CbiD	Cobalamine/B12 biosynthesis		1SR8
Brucella (LC_5)	gene5887	cobK	1.3.1.54		Precorrin-6A reductase	COG2099	COG2099	H	Precorrin-6x reductase	CobK	Cobalamine/B12 biosynthesis		4X7G
Brucella (LC_5)	gene957	xylA	5.3.1.5		Xylose isomerase	COG2115	COG2115	G	Xylose isomerase	XylA			1A0C
Brucella (LC_5)	gene1771	ahpD	1.11.1.15		Alkyl hydroperoxide reductase AhpD	COG2128	COG2128	P	Alkylhydroperoxidase family enzyme, contains CxxC motif	YciW			1GU9
Brucella (LC_5)	gene1765	cueO			Blue copper oxidase CueO	COG2132	COG2132	DPM	Multicopper oxidase with three cupredoxin domains (includes cell division protein FtsP and spore coat protein CotA)	SufI			2YXV
Brucella (LC_5)	gene3159	phhB	4.2.1.96		Putative pterin-4-alpha-carbinolamine dehydratase	COG2154	COG2154	H	Pterin-4a-carbinolamine dehydratase	PhhB			1DCH
Brucella (LC_5)	gene171	narJ			Nitrate reductase molybdenum cofactor assembly chaperone NarJ	COG2180	COG2180	CPO	Nitrate reductase assembly protein NarJ, required for insertion of molybdenum cofactor	NarJ
Brucella (LC_5)	gene173	narI	1.7.99.4		Respiratory nitrate reductase 1 gamma chain	COG2181	COG2181	CP	Nitrate reductase gamma subunit	NarI			1Y5L
Brucella (LC_5)	gene3903	cbpA			Curved DNA-binding protein	COG2214	COG2214	K	Curved DNA-binding protein CbpA, contains a DnaJ-like domain	CbpA
Brucella (LC_5)	gene7387	pdxY	2.7.1.35		Pyridoxal kinase PdxY	COG2240	COG2240	H	Pyridoxal/pyridoxine/pyridoxamine kinase	PdxK	Pyridoxal phosphate biosynthesis	19096365;23189126	5ZW9
Brucella (LC_5)	gene897	wzxC			Lipopolysaccharide biosynthesis protein WzxC	COG2244	COG2244	M	Membrane protein involved in the export of O-antigen and teichoic acid	RfbX
Brucella (LC_5)	gene745	mcl2	3.1.2.30		(3S)-malyl-CoA thioesterase	COG2301	COG2301	G	Citrate lyase beta subunit	CitE			4ROQ
Brucella (LC_5)	gene2871		3.4.11.-		Aminopeptidase T	COG2309	COG2309	E	Leucyl aminopeptidase (aminopeptidase T)	AmpS			1ZJC
Brucella (LC_5)	gene7145	dppA_7	3.4.11.-		D-aminopeptidase	COG2362	COG2362	E	D-aminopeptidase	DppA			1HI9
Brucella (LC_5)	gene8195	derK	2.7.1.210		D-erythrulose kinase	COG2376	COG2376	G	Dihydroxyacetone kinase	DAK1	Isoprenoid biosynthesis		1UN8
Brucella (LC_5)	gene7213				IS5 family transposase ISCc1	COG3039	COG3039	X	Transposase and inactivated derivatives, IS5 family	IS5
Brucella (LC_5)	gene477		3.4.11.-		putative aminopeptidase	COG3191	COG3191	E	L-aminopeptidase/D-esterase	DmpA			1B65
Brucella (LC_5)	gene2307	acr1	1.2.1.-		Fatty acyl-CoA reductase	COG3320	COG3320	Q	Thioester reductase domain of alpha aminoadipate reductase Lys2 and NRPSs	Lys2b	Lysine biosynthesis		5MSP
Brucella (LC_5)	gene8145	otnK	2.7.1.217		3-oxo-tetronate kinase	COG3395	COG3395	G	D-threonate/D-erythronate kinase OtnK and related C4-acid sugar kinases, YgbK/DUF1537 family	OtnK		27402745	1YZY
Brucella (LC_5)	gene8099	gatB_2	2.7.1.200		PTS system galactitol-specific EIIB component	COG3414	COG3414	G	Phosphotransferase system, galactitol-specific IIB component	SgaB			5GQS
Brucella (LC_5)	gene513	virB4			Type IV secretion system protein virB4	COG3451	COG3451	U	Type IV secretory pathway, VirB4 component	VirB4
Brucella (LC_5)	gene4615	phnM_1	3.6.1.63		Alpha-D-ribose 1-methylphosphonate 5-triphosphate diphosphatase	COG3454	COG3454	P	Alpha-D-ribose 1-methylphosphonate 5-triphosphate diphosphatase PhnM	PhnM
Brucella (LC_5)	gene3215	ndvB	2.4.1.-		Cyclic beta-(1,2)-glucan synthase NdvB	COG3459	COG3459	G	Cellobiose phosphorylase			17307853	1V7V
Brucella (LC_5)	gene4317	lpxI	3.6.1.54		UDP-2,3-diacylglucosamine pyrophosphatase LpxI	COG3494	COG3494	S	Uncharacterized conserved protein, DUF1009 family				4GGM
Brucella (LC_5)	gene1655		1.3.99.-		KsdD-like steroid dehydrogenase	COG3573	COG3573	R	Predicted oxidoreductase
Brucella (LC_5)	gene4629	phnG	2.7.8.37		Alpha-D-ribose 1-methylphosphonate 5-triphosphate synthase subunit PhnG	COG3624	COG3624	P	Alpha-D-ribose 1-methylphosphonate 5-triphosphate synthase subunit PhnG	PhnG			4XB6
Brucella (LC_5)	gene4627	phnH	2.7.8.37		Alpha-D-ribose 1-methylphosphonate 5-triphosphate synthase subunit PhnH	COG3625	COG3625	P	Alpha-D-ribose 1-methylphosphonate 5-triphosphate synthase subunit PhnH	PhnH			2FSU
Brucella (LC_5)	gene4625	phnI	2.7.8.37		Alpha-D-ribose 1-methylphosphonate 5-triphosphate synthase subunit PhnI	COG3626	COG3626	P	Alpha-D-ribose 1-methylphosphonate 5-triphosphate synthase subunit PhnI	PhnI
Brucella (LC_5)	gene4623	phnJ	4.7.1.1		Alpha-D-ribose 1-methylphosphonate 5-phosphate C-P lyase	COG3627	COG3627	P	Alpha-D-ribose 1-methylphosphonate 5-phosphate C-P lyase PhnJ	PhnJ			4XB6
Brucella (LC_5)	gene4613	phnN	2.7.4.23		Ribose 1,5-bisphosphate phosphokinase PhnN	COG3709	COG3709	G	Ribose 1,5-bisphosphate kinase PhnN	PhnN
Brucella (LC_5)	gene611	vsr	3.1.-.-		Very short patch repair protein	COG3727	COG3727	L	G:T-mismatch repair DNA endonuclease Vsr, very short patch repair protein	Vsr			1CW0
Brucella (LC_5)	gene8119	srlB			PTS system glucitol/sorbitol-specific EIIA component	COG3731	COG3731	G	Phosphotransferase system sorbitol-specific IIA component	SrlB			2F9H
Brucella (LC_5)	gene8121	srlE	2.7.1.198		PTS system glucitol/sorbitol-specific EIIB component	COG3732	COG3732	G	Phosphotransferase system sorbitol-specific IIB component	SrlE
Brucella (LC_5)	gene8103	gatC_2			PTS system galactitol-specific EIIC component	COG3775	COG3775	G	Phosphotransferase system, galactitol-specific IIC component	SgcC
Brucella (LC_5)	gene5363	hppA	3.6.1.1		K(+)-insensitive pyrophosphate-energized proton pump	COG3808	COG3808	C	Na+ or H+-translocating membrane pyrophosphatase	OVP1		11342551	4A01
Brucella (LC_5)	gene4943	garL_1	4.1.2.20		5-keto-4-deoxy-D-glucarate aldolase	COG3836	COG3836	G	2-keto-3-deoxy-L-rhamnonate aldolase RhmA	HpcH			1DXE
Brucella (LC_5)	gene2661	thiQ_1	3.6.3.-		Thiamine import ATP-binding protein ThiQ	COG3840	COG3840	H	ABC-type thiamine transport system, ATPase component ThiQ	ThiQ
Brucella (LC_5)	gene3755	gcl	4.1.1.47		Glyoxylate carboligase	COG3960	COG3960	Q	Glyoxylate carboligase	Gcl
Brucella (LC_5)	gene7273		3.1.1.-		Deacetylase	COG3964	COG3964	R	Predicted amidohydrolase				2OGJ
Brucella (LC_5)	gene4621	phnK			Putative phosphonates utilization ATP-binding protein PhnK	COG4107	COG4107	P	ABC-type phosphonate transport system, ATPase component PhnK	PhnK		19516334
Brucella (LC_5)	gene7525	thiB			Thiamine-binding periplasmic protein	COG4143	COG4143	H	ABC-type thiamine transport system, periplasmic component TbpA	TbpA			2QRY
Brucella (LC_5)	gene5959	fucU	5.1.3.29		L-fucose mutarotase	COG4154	COG4154	G	L-fucose mutarotase/ribose pyranase, RbsD/FucU family	FucU			2WCV
Brucella (LC_5)	gene1121	rocB			Protein RocB	COG4187	COG4187	E	Arginine utilization protein RocB	RocB
Brucella (LC_5)	gene5	xylF_1			D-xylose-binding periplasmic protein	COG4213	COG4213	G	ABC-type xylose transport system, periplasmic component	XylF			4YWH
Brucella (LC_5)	gene911				Putative polysaccharide biosynthesis protein with aminopeptidase-like domain protein	COG4310	COG4310	R	Uncharacterized conserved protein, cotains an aminopeptidase-like domain				3K9T
Brucella (LC_5)	gene5089				Urea transporter	COG4413	COG4413	E	Urea transporter	Utp
Brucella (LC_5)	gene1135	tauA			Taurine-binding periplasmic protein	COG4521	COG4521	P	ABC-type taurine transport system, periplasmic component	TauA			6SSY
Brucella (LC_5)	gene1133	tauB_1	3.6.3.36		Taurine import ATP-binding protein TauB	COG4525	COG4525	P	ABC-type taurine transport system, ATPase component	TauB
Brucella (LC_5)	gene5073	eco			Ecotin	COG4574	COG4574	O	Serine protease inhibitor ecotin	Eco			1SLU
Brucella (LC_5)	gene7809	fepB			Ferrienterobactin-binding periplasmic protein	COG4592	COG4592	P	ABC-type Fe2+-enterobactin transport system, periplasmic component	FepB			2M6K
Brucella (LC_5)	gene1701	yclQ			putative ABC transporter solute-binding protein YclQ	COG4607	COG4607	P	ABC-type enterochelin transport system, periplasmic component	CeuA			3ZKW
Brucella (LC_5)	gene2645	carA_1	2.8.3.23		Caffeate CoA-transferase	COG4670	COG4670	I	Acyl CoA:acetate/3-ketoacid CoA transferase	YdiF			5VIT
Brucella (LC_5)	gene4619	phnL	2.7.8.37		Alpha-D-ribose 1-methylphosphonate 5-triphosphate synthase subunit PhnL	COG4778	COG4778	P	Alpha-D-ribose 1-methylphosphonate 5-triphosphate synthase subunit PhnL	PhnL
Brucella (LC_5)	gene7813	fepG			Ferric enterobactin transport system permease protein FepG	COG4779	COG4779	P	ABC-type enterobactin transport system, permease component	FepG
Brucella (LC_5)	gene4035	pdeB	3.1.4.52		putative cyclic di-GMP phosphodiesterase PdeB	COG4943	COG4943	T	Redox-sensing c-di-GMP phosphodiesterase, contains CSS-motif and EAL domains	YjcC		29514851
Brucella (LC_5)	gene5723	ros			Transcriptional regulatory protein ros	COG4957	COG4957	K	Predicted transcriptional regulator				2JSP
Brucella (LC_5)	gene167	narG	1.7.99.4		Respiratory nitrate reductase 1 alpha chain	COG5013	COG5013	CP	Nitrate reductase alpha subunit	NarG			1Q16
Brucella (LC_5)	gene6635				putative protein	COG5266	COG5266	R	Uncharacterized protein, contains GH25 family domain
Brucella (LC_5)	gene2715	hslV	3.4.25.2		ATP-dependent protease subunit HslV	COG5405	COG5405	O	ATP-dependent protease HslVU (ClpYQ), peptidase subunit	HslV			5JI3

## Sheet: Cobetia (LC_6)
Strain	Gene	Category		Function	Protein	Acession
Cobetia (LC_6)	gene1525	dbpA	3.6.4.13		ATP-dependent RNA helicase DbpA	COG0513	COG0513	L	Superfamily II DNA and RNA helicase	SrmB			3RRM
Cobetia (LC_6)	gene2603	rocC			Amino-acid permease RocC	COG0833	COG0833	E	Amino acid permease	LysP
Cobetia (LC_6)	gene3057	rfbD_1	1.1.1.133		dTDP-4-dehydrorhamnose reductase	COG1091	COG1091	M	dTDP-4-dehydrorhamnose reductase	RfbD			1KBZ
Cobetia (LC_6)	gene1913	speA	4.1.1.19		Biosynthetic arginine decarboxylase	COG1166	COG1166	E	Arginine decarboxylase (spermidine biosynthesis)	SpeA			3N2O
Cobetia (LC_6)	gene3129	uxuA	4.2.1.8		Mannonate dehydratase	COG1312	COG1312	G	D-mannonate dehydratase	UxuA			1TZ9
Cobetia (LC_6)	gene4259	ygiN	1.-.-.-		putative quinol monooxygenase YgiN	COG1359	COG1359	C	Quinol monooxygenase YgiN	YgiN		15613473	1R6Y
Cobetia (LC_6)	gene4889	gspA			General stress protein A	COG1442	COG1442	M	Lipopolysaccharide biosynthesis protein, LPS:glycosyltransferase	RfaJ			1G9R
Cobetia (LC_6)	gene2763	fliE			Flagellar hook-basal body complex protein FliE	COG1677	COG1677	N	Flagellar hook-basal body complex protein FliE	FliE
Cobetia (LC_6)	gene2671	rbsD	5.4.99.62		D-ribose pyranase	COG1869	COG1869	G	D-ribose pyranose/furanose isomerase RbsD	RbsD			1OGC
Cobetia (LC_6)	gene1373	mntH			Divalent metal cation transporter MntH	COG1914	COG1914	P	Mn2+ or Fe2+ transporter, NRAMP family	MntH			5KTE
Cobetia (LC_6)	gene2247	ywhB	5.3.2.6		2-hydroxymuconate tautomerase	COG1942	COG1942	Q	Phenylpyruvate tautomerase PptA, 4-oxalocrotonate tautomerase family	PptA			1BJP
Cobetia (LC_6)	gene575	pcp	3.4.19.3		Pyrrolidone-carboxylate peptidase	COG2039	COG2039	O	Pyrrolidone-carboxylate peptidase (N-terminal pyroglutamyl peptidase)	Pcp			1AUG
Cobetia (LC_6)	gene5961	prpD	4.2.1.79		2-methylcitrate dehydratase	COG2079	COG2079	G	2-methylcitrate dehydratase PrpD	PrpD			1SZQ
Cobetia (LC_6)	gene6361	ousX			Glycine betaine-binding periplasmic protein OusX	COG2113	COG2113	E	ABC-type proline/glycine betaine transport system, periplasmic component	ProX			1R9L
Cobetia (LC_6)	gene1519	nrtP			Nitrate/nitrite transporter NrtP	COG2223	COG2223	P	Nitrate/nitrite transporter NarK	NarK			4JR9
Cobetia (LC_6)	gene4617	glpT			Glycerol-3-phosphate transporter	COG2271	COG2271	G	Sugar phosphate permease	UhpC			1PW4
Cobetia (LC_6)	gene2081	pasI			Persistence and stress-resistance antitoxin PasI	COG2914	COG2914	V	Putative antitoxin component PasI (RatB) of the RatAB toxin-antitoxin module, ubiquitin-RnfH superfamily	PasI		23055930	2HJ1
Cobetia (LC_6)	gene6693	arfA			Alternative ribosome-rescue factor A	COG3036	COG3036	J	Stalled ribosome alternative rescue factor ArfA	ArfA
Cobetia (LC_6)	gene1003	dsdA	4.3.1.18		D-serine dehydratase	COG3048	COG3048	E	D-serine dehydratase	DsdA			3R0Z
Cobetia (LC_6)	gene3881	zapB			Cell division protein ZapB	COG3074	COG3074	D	Cell division protein ZapB, interacts with FtsZ	ZapB			2JEE
Cobetia (LC_6)	gene113	yhcB			Inner membrane protein YhcB	COG3105	COG3105	S	Uncharacterized membrane-anchored protein YhcB, DUF1043 family	YhcB
Cobetia (LC_6)	gene5003	estP	3.1.1.1		Esterase EstP	COG3240	COG3240	IR	Phospholipase/lecithinase/hemolysin				6JL1
Cobetia (LC_6)	gene3055	cah	4.2.1.1		Carbonic anhydrase	COG3338	COG3338	P	Carbonic anhydrase	Cah		12730195	1KOP
Cobetia (LC_6)	gene1579	citS			Citrate-sodium symporter	COG3493	COG3493	C	Na+/citrate or Na+/malate symporter	CitS			5A1S
Cobetia (LC_6)	gene2637	higB-1			Toxin HigB-1	COG3549	COG3549	V	Plasmid maintenance system killer protein	HigB
Cobetia (LC_6)	gene541				DNA-binding protein	COG4628	COG4628	S	Uncharacterized conserved protein, DUF2132 family
