# Supplementary material for: Genome analysis of a coral-associated bacterial consortium highlights complementary hydrocarbon degradation ability and other beneficial mechanisms for the host
Source: Sci Rep. 2023 Jul 28;13:12273. doi: 10.1038/s41598-023-38512-z (PMC10382565; doi:10.1038/s41598-023-38512-z)
Supplement: Supplementary file 7 — Supplementary Table S5. [file 41598_2023_38512_MOESM7_ESM.txt]

[LC1]: COG1189,COG5393,COG1363,COG2838,COG0561,COG1513,COG2161,COG4115,COG4114,COG0701,COG1196,COG3729,COG3546,COG0428,COG4307,COG2026,COG2111,COG3712,COG1321,COG4656,COG0754,COG0457,COG4135,COG1234,COG2094,COG1319,COG2080,COG4829,COG4638,COG3418,COG1317,COG0086,COG3936,COG0853,COG2105,COG2909,COG3833,COG1621,COG2038
[LC2]: COG3116,COG1227,COG3668,COG3609,COG1469,COG3940,COG2979,COG2764,COG3405,COG2913,COG0296,COG0257,COG3250,COG1626,COG3239,COG2173,COG1435,COG2942,COG2207,COG2382,COG1668,COG4447,COG0363,COG3190,COG0797,COG3507,COG1619,COG2502,COG2515,COG1438,COG3682,COG3187,COG0759,COG2372,COG3177,COG3010
[LC3]: COG5000,COG3653,COG2070,COG2175,COG4569,COG0804,COG4380,COG1887,COG3024,COG2831,COG3128,COG1773,COG1674,COG1514,COG2203,COG2963,COG2015,COG0631,COG3268,COG3204,COG4221,COG2141,COG3073,COG1262,COG4301,COG0732,COG0588,COG3136,COG1961,COG2932,COG5581,COG0549,COG2235,COG0535,COG5424
[LC6]: COG3105,COG4628,COG2039,COG3048,COG1914,COG2223,COG3493,COG1023,COG1166,COG2914,COG1942,COG0833,COG3549,COG1869,COG1677,COG3338,COG1091,COG1312,COG3074,COG1359,COG2271,COG1442,COG3240,COG2079,COG2113,COG3036
[LC4]: COG3072,COG2846,COG1518,COG0306,COG4624,COG4566,COG0153,COG1180,COG1882,COG4145,COG3115,COG3303,COG2717,COG1060,COG0391,COG1896,COG3771,COG0283,COG1740,COG0374,COG0068,COG0409,COG0309,COG0375,COG2313,COG2190,COG2414,COG3304,COG1858,COG1328,COG1555,COG3201,COG3340,COG1151,COG4238,COG2999,COG2268,COG2317,COG0387,COG2966,COG3152,COG0430,COG1690,COG3397,COG1387,COG3385,COG3275,COG2975,COG2091,COG1263,COG0447,COG4635,COG4452,COG2440,COG2086,COG1357,COG3117,COG0748,COG3043,COG0348,COG3062,COG3647,COG2005,COG5404,COG1999,COG3102,COG3083,COG4264,COG3977,COG3005,COG0370,COG4890,COG1575,COG0371,COG1139,COG3483,COG0262,COG4585,COG3678,COG1165,COG1441,COG1528,COG3111,COG1122,COG1169,COG1261,COG1725,COG3291,COG3245,COG1823,COG2759,COG1277,COG4235,COG2731,COG4461,COG4582,COG2829
[LC5]: COG4213,COG5013,COG1140,COG2180,COG2181,COG0191,COG0698,COG3191,COG3451,COG3727,COG1834,COG2301,COG1089,COG2244,COG4310,COG1113,COG2115,COG4187,COG4525,COG4521,COG1001,COG3573,COG4607,COG2132,COG2128,COG1384,COG3320,COG0720,COG4670,COG3840,COG5405,COG1072,COG1493,COG2309,COG2154,COG1613,COG3459,COG1420,COG0726,COG3960,COG1133,COG2214,COG4943,COG1134,COG1216,COG0202,COG0538,COG1884,COG3494,COG3709,COG3454,COG4778,COG4107,COG3627,COG3626,COG3625,COG3624,COG1206,COG3836,COG1828,COG0047,COG1007,COG1008,COG0713,COG0839,COG1143,COG1005,COG1034,COG1894,COG0649,COG0852,COG0377,COG4574,COG4413,COG1273,COG1793,COG1832,COG1612,COG3808,COG1535,COG1573,COG4957,COG0380,COG1877,COG1494,COG1903,COG2099,COG1807,COG0392,COG4154,COG5266,COG1585,COG1744,COG0145,COG0146,COG2362,COG1124,COG3039,COG3964,COG2240,COG1329,COG4143,COG1564,COG1692,COG4592,COG4779,COG3414,COG3775,COG3731,COG3732,COG3395,COG1850,COG2376,COG0706
[LC3] and [LC5]: COG2822,COG3145,COG2030,COG2096,COG1970,COG1116,COG2072,COG2258,COG1748,COG0600,COG0623,COG3276
[LC5] and [LC6]: COG4594,COG1172,COG2055,COG4166,COG0427,COG2503
[LC2] and [LC5] and [LC6]: COG2819
[LC3] and [LC6]: COG1027,COG0786,COG1457,COG2826,COG2755,COG3707,COG2941,COG2996,COG1235,COG0005
[LC4] and [LC6]: COG0580,COG1854,COG0594,COG0230,COG0075,COG1083
[LC1] and [LC6]: COG4575,COG4776,COG4615,COG3195,COG1953,COG2431,COG4160,COG1863,COG0205,COG2168,COG2040,COG1682,COG1596,COG3769,COG4146,COG1168,COG1988,COG4134,COG3093,COG1289,COG2771,COG1256,COG2145,COG1299,COG1105
[LC2] and [LC6]: COG5006,COG4336,COG3508,COG2938,COG0678,COG3186
[LC2] and [LC4]: COG1842,COG0279,COG0738,COG1986,COG4123,COG1073,COG3486,COG3713,COG1506,COG1215,COG0287,COG4326,COG0814,COG0799,COG2980,COG1785,COG0297,COG0448,COG0058,COG1523,COG0813,COG2820,COG0134,COG1354,COG0717,COG1386,COG1670,COG3057,COG4555,COG0017,COG3788,COG3130,COG0128,COG3109,COG2923,COG3007,COG0148,COG3066,COG4785,COG4167,COG4170,COG4171,COG1221,COG1983,COG2825,COG1770,COG3746,COG1017,COG2356,COG4568,COG4969,COG2965,COG0338,COG3060,COG0684,COG3590,COG3525,COG3076,COG0536,COG3725,COG2861,COG0014,COG1923,COG0323,COG1324,COG0369,COG1965,COG3978,COG2960,COG1969,COG3550,COG3156,COG3297,COG0822
[LC1] and [LC2]: COG3634,COG3131,COG2943,COG2008,COG3434,COG1904,COG0636,COG2182,COG4989
[LC2] and [LC3]: COG0615,COG2176,COG4772,COG2272,COG0406,COG3101,COG2211,COG1075,COG4795
[LC1] and [LC3]: COG3243,COG2146,COG2307,COG1943,COG0677,COG2148,COG2135,COG4302,COG3027,COG1797
[LC3] and [LC4]: COG2919,COG3171,COG2366,COG1022,COG4774,COG3835,COG0756,COG1982,COG2315,COG2959,COG2200,COG0027
[LC1] and [LC4]: COG0803,COG0864,COG0791,COG0213,COG0295,COG0620,COG3633,COG0648,COG3203
[LC4] and [LC5]: COG4178,COG4953,COG2373,COG3258,COG2864,COG3058,COG1825,COG2041,COG4608,COG1080,COG0602,COG3004,COG0861,COG1043,COG2060,COG2216,COG2156,COG5507,COG0554,COG1058,COG0647,COG2987,COG0634
[LC1] and [LC2] and [LC4]: COG0676,COG0274,COG1015,COG2978,COG0420,COG0209,COG2901,COG1589,COG2854,COG0039,COG0376,COG0543,COG0540
[LC1] and [LC5]: COG1402,COG4993,COG0785,COG3685,COG4106,COG1937,COG1780,COG1183,COG3476,COG3703,COG1082,COG3962,COG4214,COG3718,COG0829,COG3485,COG5383,COG3638,COG1763,COG1732,COG1174
[LC1] and [LC2] and [LC5]: COG0662,COG0077,COG2329
[LC1] and [LC5] and [LC6]: COG1173,COG3839,COG0395,COG1175,COG3608,COG1070,COG2390,COG3265,COG0656,COG0819,COG1653,COG4176,COG4175,COG1488,COG3246,COG1414,COG0351,COG1123,COG2233,COG0503,COG1135,COG2011,COG1464,COG0444,COG3734,COG1125
[LC1] and [LC2] and [LC5] and [LC6]: COG0226,COG0176,COG0246,COG2249,COG0254,COG1064,COG1597,COG4948,COG1766,COG1803,COG0837
[LC1] and [LC3] and [LC5]: COG4150,COG0555,COG4208,COG1250,COG4126,COG3257,COG3194,COG2308,COG1600,COG0629
[LC1] and [LC2] and [LC3] and [LC5]: COG2133,COG1320,COG0123,COG1794,COG2199
[LC1] and [LC3] and [LC5] and [LC6]: COG0078,COG0547,COG4663,COG4172,COG1840,COG0140,COG0277,COG2351,COG0697,COG0579,COG4215,COG1009,COG0651,COG0410,COG0559,COG1121,COG0459,COG4174,COG4239,COG0721,COG0154,COG0064,COG1129,COG0378,COG0830,COG0105,COG4531,COG1108,COG1146,COG1529,COG1607,COG0689,COG0120,COG0683,COG0135,COG0350,COG0719,COG0396,COG0402,COG1304
[LC1] and [LC2] and [LC3] and [LC5] and [LC6]: COG3125,COG1622,COG0152,COG1296,COG1006,COG0439,COG2166,COG0825,COG1546,COG0777,COG0544
[LC1] and [LC4] and [LC5]: COG0586,COG2116,COG1181
[LC1] and [LC2] and [LC4] and [LC5]: COG2127,COG3938,COG0033
[LC2] and [LC4] and [LC5]: COG4573,COG2222,COG1940,COG1820,COG1610,COG0263,COG2971,COG3324,COG2205,COG0574,COG0362,COG0563,COG0854,COG0071,COG2194,COG1446,COG2017,COG0577,COG1228,COG0240,COG2423,COG0222,COG0050
[LC1] and [LC3] and [LC4] and [LC5]: COG2071,COG1802,COG3088,COG0709,COG0725,COG3639,COG0314,COG1270
[LC1] and [LC2] and [LC3] and [LC4] and [LC5]: COG0798,COG0319,COG0796,COG0282,COG0053,COG2354,COG2010,COG0473,COG0744,COG0265,COG3135,COG0236,COG2062,COG2818,COG1076,COG0164,COG1086,COG0132,COG2877,COG0220,COG1192,COG2961,COG0212,COG0664,COG0532,COG0299,COG0101
[LC2] and [LC3] and [LC4] and [LC5]: COG0801,COG0456,COG0367,COG0122,COG4559,COG5265,COG0399,COG2837,COG2202,COG2346,COG0007
[LC3] and [LC4] and [LC5]: COG1977,COG0315,COG1704,COG1226,COG0714,COG0826,COG1335,COG1376,COG0612,COG1921
[LC1] and [LC2] and [LC6]: COG1971,COG5016,COG1586,COG2059,COG0366,COG0235,COG1791,COG4857,COG4565,COG3290
[LC1] and [LC4] and [LC6]: COG1515,COG4662,COG0381,COG2896,COG1741,COG0807,COG2032,COG3284,COG2951
[LC1] and [LC2] and [LC4] and [LC6]: COG0247,COG0405,COG1161,COG0753,COG1972,COG3068,COG2031,COG3155,COG1061,COG0471,COG3724,COG2988,COG3954,COG2911,COG1559,COG2895,COG0421,COG1025,COG2067,COG0643,COG3143,COG2995,COG3008,COG0307,COG1956,COG2066
[LC1] and [LC3] and [LC4] and [LC6]: COG1752,COG2603,COG1929,COG0722,COG0160,COG3263,COG0470,COG0531,COG1804,COG1587
[LC1] and [LC3] and [LC6]: COG3017,COG1362,COG1251,COG2027,COG2816,COG3705,COG0560,COG4303,COG1843,COG2882,COG3380
[LC1] and [LC2] and [LC3] and [LC4] and [LC6]: COG0840,COG2853,COG2956,COG2828,COG2513,COG0147,COG0512,COG0036,COG3264,COG0373,COG0193,COG4535,COG0815,COG0389,COG0780,COG0116,COG2834,COG0361,COG0482,COG2915,COG2850,COG2224,COG1047,COG2142,COG1538,COG0327,COG1360,COG4681,COG0422,COG1115,COG0500,COG1883,COG1551,COG1651,COG2924,COG0661,COG0281,COG4623,COG1187,COG4783,COG2609,COG1214,COG4147,COG3278,COG0469,COG3090,COG1292,COG0239,COG1211,COG0585,COG1452,COG0639,COG0617,COG0828,COG0358,COG1267,COG2606,COG3138,COG0591,COG0702,COG0584,COG1074,COG1330,COG0446,COG0566,COG0537,COG1199,COG0481,COG1381,COG0317,COG2352,COG2264,COG4660,COG4659,COG4658,COG2878,COG4657,COG2974,COG1459,COG1611,COG0403,COG0204,COG0354,COG0556,COG2840,COG2920,COG1553,COG0210,COG1399,COG0206,COG0772,COG0768,COG2857,COG0141,COG5007,COG1463,COG0767,COG1778,COG1934,COG1660,COG1530,COG2891,COG1077,COG0326,COG0741,COG2109,COG2262,COG0802,COG1949,COG1162,COG0231,COG0449,COG3160,COG2918,COG1188,COG1011,COG0611,COG0112,COG0060,COG1345,COG3081,COG2201,COG1238,COG2925,COG0228,COG4974,COG2217,COG1190,COG2177,COG1092,COG0686,COG2171,COG0264,COG0020,COG0575,COG0743,COG0587,COG0248,COG2927,COG0795,COG0489,COG0144,COG0408,COG1520,COG1426,COG1104,COG0342,COG0343,COG0846,COG0067,COG0468,COG0545,COG1490,COG0181,COG1117,COG2981,COG1055,COG1477,COG1475,COG0357,COG0001,COG1462,COG0592,COG0241,COG2870,COG0696,COG0607,COG1815,COG1868,COG1516,COG0835,COG1191,COG0178,COG0553,COG0690,COG0530,COG0484,COG1534,COG0465,COG0294,COG0779,COG0413,COG2805,COG1816,COG4988,COG1049,COG0035,COG0692,COG0150,COG1448,COG2353,COG0285,COG0495,COG1466,COG2871,COG2209,COG1347,COG2869,COG1805,COG1726,COG3047,COG2933,COG0425,COG0061,COG0292,COG0716,COG0740,COG1219,COG2908,COG0192,COG0126,COG0023
[LC1] and [LC2] and [LC3] and [LC6]: COG3133,COG0673,COG0179,COG1765,COG3046,COG2212,COG0655,COG2957,COG2269,COG1509,COG0182,COG2049,COG1984,COG4579,COG3071,COG0859,COG1090,COG1521,COG0261,COG0691,COG0520
[LC1] and [LC2] and [LC3] and [LC4] and [LC5] and [LC6]: COG1960,COG0365,COG0183,COG0057,COG0332,COG0318,COG0121,COG0349,COG0353,COG0718,COG0278,COG0322,COG0558,COG0029,COG0776,COG0284,COG1048,COG0372,COG0175,COG0628,COG0172,COG0546,COG1252,COG2081,COG0450,COG0476,COG1522,COG2890,COG0216,COG1947,COG0462,COG0012,COG0793,COG0640,COG0621,COG1702,COG0082,COG0778,COG0842,COG1131,COG1593,COG0436,COG0501,COG0111,COG0167,COG2902,COG2265,COG2256,COG2360,COG2935,COG0542,COG0015,COG3106,COG0074,COG0045,COG1249,COG0567,COG0479,COG2009,COG0008,COG0042,COG1764,COG1291,COG1638,COG0625,COG1629,COG1280,COG1024,COG0346,COG1560,COG1566,COG0280,COG0109,COG1845,COG0843,COG0513,COG0435,COG0028,COG0609,COG0583,COG3038,COG2130,COG1278,COG0518,COG0516,COG1570,COG0548,COG0009,COG2350,COG0665,COG0526,COG1138,COG2332,COG0755,COG2386,COG4133,COG0527,COG0013,COG0789,COG0597,COG0682,COG0079,COG1066,COG0107,COG0106,COG0118,COG0131,COG1194,COG2334,COG0258,COG0783,COG0534,COG1145,COG0304,COG2076,COG0818,COG1391,COG0745,COG0855,COG0113,COG0805,COG2226,COG1220,COG1198,COG1946,COG0590,COG0046,COG0379,COG1225,COG0329,COG0157,COG0508,COG1502,COG2197,COG0037,COG0635,COG0589,COG0642,COG0252,COG0006,COG1012,COG0161,COG0119,COG0251,COG1737,COG0245,COG0496,COG2518,COG1208,COG1995,COG2967,COG1539,COG0344,COG0533,COG0568,COG1062,COG0627,COG2204,COG4771,COG0614,COG0400,COG4977,COG4992,COG1186,COG0693,COG0133,COG0159,COG1733,COG0129,COG0041,COG3040,COG0360,COG0238,COG0359,COG0305,COG0276,COG1385,COG0151,COG0488,COG1230,COG2025,COG0695,COG0208,COG0848,COG0708,COG1595,COG0681,COG0571,COG1159,COG0784,COG0031,COG1694,COG0475,COG4770,COG4799,COG2084,COG0024,COG0550,COG0477,COG0442,COG0604,COG2303,COG1309,COG2814,COG0565,COG0234,COG0302,COG0138,COG0511,COG4232,COG0847,COG0137,COG0177,COG0073,COG0188,COG1932,COG0539,COG0237,COG0483,COG0509,COG1788,COG2057,COG4567,COG0775,COG4108,COG0084,COG0266,COG1838,COG1052,COG0173,COG0632,COG2255,COG0811,COG0823,COG2885,COG1028,COG2227,COG1004,COG0288,COG0735,COG0316,COG0646,COG0155,COG0259,COG0670,COG0667,COG1136,COG0596,COG0328,COG0491,COG0659,COG0644,COG0125,COG0115,COG0331,COG0416,COG0333,COG0424,COG0564,COG0812,COG0394,COG1212,COG1663,COG1132,COG4591,COG0653,COG0849,COG0773,COG0707,COG0771,COG0472,COG0770,COG0769,COG0275,COG1290,COG0723,COG0103,COG0102,COG1485,COG0040,COG1127,COG0517,COG1137,COG1508,COG1544,COG1762,COG1925,COG0312,COG0308,COG0104,COG0330,COG0324,COG0860,COG0062,COG2897,COG0688,COG0187,COG0166,COG1409,COG0782,COG0250,COG1218,COG1210,COG1109,COG0207,COG3605,COG0494,COG0841,COG2183,COG1866,COG1281,COG0466,COG0108,COG0117,COG1327,COG0463,COG0059,COG0440,COG1496,COG0171,COG0492,COG0761,COG0196,COG0728,COG0268,COG0760,COG1473,COG0523,COG0044,COG0493,COG2186,COG0624,COG0415,COG1902,COG2239,COG0668,COG0142,COG1154,COG1063,COG0407,COG1018,COG0347,COG3118,COG0850,COG2894,COG0851,COG0541,COG0806,COG0335,COG0460,COG0498,COG0608,COG0271,COG0742,COG2884,COG0452,COG0227,COG0267,COG1393,COG2844,COG0052,COG0528,COG0233,COG0750,COG4775,COG1044,COG0764,COG0763,COG1158,COG0043,COG0525,COG0260,COG2193,COG0156,COG0502,COG0168,COG0569,COG0223,COG0242,COG0169,COG1160,COG0124,COG0821,COG0820,COG1959,COG1045,COG0341,COG1862,COG0809,COG0654,COG5009,COG0703,COG0337,COG0504,COG0249,COG0606,COG2225,COG2022,COG0218,COG4973,COG0253,COG0019,COG0165,COG0757,COG0704,COG0382,COG1200,COG0194,COG0461,COG0219,COG1968,COG0355,COG0055,COG0224,COG0056,COG0712,COG0711,COG0356,COG0445,COG0002,COG0127,COG0486,COG0593,COG1195,COG0751,COG0752,COG0451,COG1519,COG1171,COG4942,COG1952,COG0189,COG0816,COG1558,COG1749,COG4787,COG4786,COG1338,COG1886,COG1157,COG1536,COG1377,COG1298,COG1217,COG0340,COG0080,COG0081,COG0244,COG0048,COG0049,COG0480,COG0051,COG0087,COG0088,COG0089,COG0090,COG0185,COG0091,COG0092,COG0197,COG0255,COG0186,COG0093,COG0198,COG0094,COG0199,COG0096,COG0097,COG0098,COG1841,COG0200,COG0201,COG0099,COG0100,COG0522,COG0203,COG3852,COG0438,COG0211,COG2867,COG0497,COG0443,COG0289,COG0505,COG0458,COG0293,COG0149,COG0195,COG0858,COG0130,COG0184,COG1185,COG0414,COG1734,COG1489,COG0345,COG0325,COG2377,COG0162,COG1294,COG1271,COG0603,COG1806,COG1974,COG0788,COG2252,COG0114,COG0626,COG0034,COG0136,COG0066,COG0065,COG1197,COG1686,COG1576,COG0163,COG0364,COG0800,COG4206,COG3175,COG0441,COG0290,COG0291,COG0016,COG0072,COG0652,COG0215,COG0663,COG0339,COG0021,COG1346
[LC1] and [LC3] and [LC4] and [LC5] and [LC6]: COG1118,COG1176,COG3842,COG0687,COG1279,COG1167,COG1620,COG0834,COG4149,COG1396,COG0225,COG1305,COG0507,COG2274,COG0736,COG0578,COG0221,COG0824,COG0190,COG1738,COG0766,COG0303,COG0521,COG0746,COG1282,COG3288,COG0715,COG3221,COG1472,COG0506,COG0685
[LC3] and [LC4] and [LC5] and [LC6]: COG1087,COG1739,COG2230,COG1454
[LC2] and [LC3] and [LC4] and [LC5] and [LC6]: COG0313,COG1826,COG0320,COG0217,COG0605,COG2259,COG1209,COG1088,COG2267,COG0174,COG0529
[LC4] and [LC5] and [LC6]: COG0243,COG1957,COG0671,COG2610,COG1898,COG1879
[LC1] and [LC4] and [LC5] and [LC6]: COG0601,COG2195,COG0765,COG1126,COG0437,COG1526
[LC2] and [LC4] and [LC5] and [LC6]: COG4558,COG2968,COG2188,COG0730
[LC1] and [LC2] and [LC4] and [LC5] and [LC6]: COG0431,COG0637,COG0633,COG1349,COG1609,COG1120,COG1301,COG0272,COG1760,COG0598,COG0557,COG0454,COG2962,COG0774,COG0747,COG0524,COG0781,COG4105,COG0180,COG0010,COG1344,COG0336,COG0256,COG2807,COG0022
[LC2] and [LC3] and [LC6]: COG3123,COG2375,COG0229,COG1722
[LC2] and [LC3] and [LC4] and [LC6]: COG4773,COG2813,COG0404,COG4137,COG3067,COG1314,COG3129,COG0613,COG0616,COG1757,COG1451,COG3228,COG1966,COG2804,COG2937
[LC2] and [LC4] and [LC6]: COG0515,COG0076,COG1979,COG3104,COG0025,COG2906,COG0737,COG2986,COG2917,COG1729,COG2089,COG3604,COG0417
[LC3] and [LC4] and [LC6]: COG3107,COG3023,COG1114,COG2832
[LC3] and [LC5] and [LC6]: COG1853,COG0672,COG3622,COG0352,COG1364,COG0595
[LC2] and [LC3] and [LC5] and [LC6]: COG0385,COG2326
[LC2] and [LC5]: COG1247,COG0669,COG2103,COG3142,COG3806,COG2721,COG3200,COG3720,COG1071,COG1285,COG1897,COG1069,COG0054,COG3760,COG1418
[LC2] and [LC3] and [LC5]: COG0582,COG1680,COG3119,COG1846,COG2808,COG0334,COG0845
[LC1] and [LC3] and [LC4]: COG1053,COG2077,COG1254,COG0658,COG0552,COG3360,COG1975,COG0368
[LC2] and [LC3] and [LC4]: COG2001,COG0158,COG3437,COG0301,COG2206,COG0018,COG0739,COG3279,COG3501,COG3157,COG3086,COG0455,COG1286,COG2716,COG3317,COG2021,COG2050,COG3696,COG1207,COG3031,COG2165,COG3149
[LC1] and [LC2] and [LC3] and [LC4]: COG3124,COG0384,COG2137,COG1720,COG3178,COG0030,COG0026,COG1182,COG3026,COG1893,COG0817,COG0729,COG1792,COG1236,COG1495,COG0514,COG1179,COG0110,COG2863,COG1705,COG3384,COG0321,COG1057,COG0705,COG0232
[LC1] and [LC2] and [LC3]: COG3100,COG0418,COG0286,COG3161,COG3098
