# Supplementary material for: Genome analysis of a coral-associated bacterial consortium highlights complementary hydrocarbon degradation ability and other beneficial mechanisms for the host
Source: Sci Rep. 2023 Jul 28;13:12273. doi: 10.1038/s41598-023-38512-z (PMC10382565; doi:10.1038/s41598-023-38512-z)
Supplement: Supplementary file 8 — Supplementary Table S6. [file 41598_2023_38512_MOESM8_ESM.xlsx]

## Sheet: Genes-nitrogen
		Genome
		LC_1	LC_2	LC_3	LC_4	LC_5	LC_6	Product	Function
Gene	narL	0	0	1	1	0	0	Nitrate/nitrite response regulator protein NarL	Activates the expression of the nitrate reductase (narGHJI)
	narQ	0	0	0	1	0	1	Nitrate/nitrite sensor protein NarQ	NarL activation
	napA	1	0	2	4	0	1	Nitrate reductase	Nitrate reduction to nitrite
	napB	0	0	0	2	0	0	Periplasmic nitrate reductase, electron transfer subunit
	nasA	1	0	2	0	0	1	Nitrate reductase
	narG	0	0	0	0	1	0	Respiratory nitrate reductase 1 alpha chain
	narH	0	0	0	0	1	0	Respiratory nitrate reductase 1 beta chain
	narI	0	0	0	0	1	0	Respiratory nitrate reductase 1 gamma chain
	narJ	0	0	0	0	1	0	Nitrate reductase molybdenum cofactor assembly chaperone NarJ
	nirD	1	0	1	0	0	0	Nitrite reductase	Nitrite reduction to ammonia
	nasD	2	0	1	0	0	2	Nitrite reductase [NAD(P)H]
	nirQ	0	0	0	0	1	0	Denitrification regulatory protein NirQ	Denitrification
	nirK	0	0	0	0	1	0	Copper-containing nitrite reductase	Nitrite reduction to nitric oxide (denitrification)
	nifH	0	0	0	1	0	0	Nitrogenase iron protein	Nitrogen fixation
	fixK	0	0	0	0	1	0	Nitrogen fixation regulation protein FixK
	nrtA	0	0	1	0	0	0	Nitrate transport protein NrtA	Transport system fo nitrate
	nrtP	0	0	0	0	0	1	Nitrate/nitrite transporter NrtP	Transport system for both nitrate and nitrite
	Numbers indicates copies of genes found
